# Supplementary material for: Prioritization of Critical Factors for Surveillance of the Dissemination of Antibiotic Resistance in Pseudomonas aeruginosa: A Systematic Review
Source: Int J Mol Sci. 2023 Oct 15;24(20):15209. doi: 10.3390/ijms242015209 (PMC10607276; doi:10.3390/ijms242015209)
Supplement: Supplementary file 1 [file ijms-24-15209-s001.zip]

Archive with 2 entries (2 files):
- Supplementary Tables S1-S4, S8.pdf
- Supplementary Tables S5-S7.xlsx
