# Supplementary material for: Prioritization of Critical Factors for Surveillance of the Dissemination of Antibiotic Resistance in Pseudomonas aeruginosa: A Systematic Review
Source: Int J Mol Sci. 2023 Oct 15;24(20):15209. doi: 10.3390/ijms242015209 (PMC10607276; doi:10.3390/ijms242015209)
Supplement: Supplementary file 1 [file ijms-24-15209-s001.zip › Supplementary Tables S5-S7.xlsx]

## Sheet: Table S5
Table S5. Clustering of ARGs in Comeprehensive Antibiotic Resistance Database (https://card.mcmaster.ca/, v. 3.2.7.) using 90% sequence-identity cut-off
Representative ARG	Member1	Member2	Member3	Member4	Member5	Member6	Member7	Member8	Member9	Member10	Member11	Member12	Member13	Member14	Member15	Member16	Member17	Member18	Member19	Member20	Member21	Member22	Member23	Member24	Member25	Member26	Member27	Member28	Member29	Member30	Member31	Member32	Member33	Member34	Member35	Member36	Member37	Member38	Member39	Member40	Member41	Member42	Member43	Member44	Member45	Member46	Member47	Member48	Member49
AAC(3)-IIa	AAC(3)-IIc	AAC(3)-IIe	AAC(3)-IId
AAC(6')-29a	AAC(6')-29b
AAC(6')-I30	AAC(6')-I33
AAC(6')-Iaf	AAC(6')-Iq
AAC(6')-Ib	AAC(6')-Ib-Suzhou	AAC(6')-Ib9	AAC(6')-Ib-Hangzhou	AAC(6')-Ib4	AAC(6')-Ib3	AAC(6')-Ib'	aadA6/aadA10	AAC(6')-Ib10	aadA11	AAC(6')-Ib-cr1	AAC(6')-Ib11	aadA6	AAC(6')-Ib-cr3	AAC(6')-Ib-cr4	AAC(6')-Ib-cr5	AAC(6')-Ib-cr6	AAC(6')-Ib-cr7	AAC(6')-Ib-cr8	AAC(6')-Ib-cr9	ANT(3'')-II-AAC(6')-IId bifunctional protein
AAC(6')-Ih	AAC(6')-Iv	AAC(6')-It
AAC(6')-Iu	AAC(6')-Is	AAC(6')-Ix
AAC(6')-Iy	AAC(6')-Iaa
aadA2	aadA3
ANT(3'')-IIa	aadA12	aadA17	aadA21	aadA25	aadA	aadA15	aadA22	aadA24	aadA8	aadA8b	aadA23
aadA4	aadA5
ACC-1	ACC-4	ACC-5	ACC-2	ACC-1a	ACC-1b	ACC-1c	ACC-1d	ACC-7	ACC-8
ACT-1	ACT-29	MIR-2	MIR-3	MIR-16	ACT-2	MIR-5	ACT-10	MIR-12	MIR-15	MIR-6	ACT-9	MIR-9	MIR-13	MIR-4	MIR-17	ACT-4	ACT-3	MIR-14	ACT-28	MIR-1	ACT-6	MIR-11	MIR-10	ACT-13	ACT-38	ACT-8	MIR-23	ACT-34	ACT-48	ACT-49	ACT-50	ACT-51	ACT-52	ACT-53	ACT-57	ACT-58	ACT-62	ACT-63	ACT-64	ACT-68	ACT-76	ACT-77	ACT-78	ACT-80	ACT-81	ACT-82	ACT-87	MIR-18	MIR-19
ACT-12	ACT-24	ACT-54
ACT-14	ACT-15	ACT-16	ACT-17	ACT-18	ACT-19	ACT-20	ACT-21	ACT-23	ACT-24	ACT-25	ACT-27	ACT-30	ACT-31	ACT-32	ACT-33	ACT-35	ACT-36	ACT-37	ACT-39	ACT-40	ACT-41	ACT-42	ACT-43	ACT-44	ACT-45	ACT-46	ACT-47	ACT-5	ACT-55	ACT-56	ACT-59	ACT-60	ACT-61	ACT-65	ACT-66	ACT-67	ACT-69	ACT-7	ACT-70	ACT-72	ACT-73	ACT-74	ACT-75	ACT-79	ACT-83	ACT-84
ADC-1	Acinetobacter baumannii ampC beta-lactamase	ADC-10	ADC-100	ADC-101	ADC-102	ADC-103	ADC-104	ADC-105	ADC-106	ADC-107	ADC-109	ADC-11	ADC-110	ADC-112	ADC-113	ADC-114	ADC-115	ADC-116	ADC-117	ADC-119	ADC-12	ADC-120	ADC-121	ADC-122	ADC-123	ADC-125	ADC-127	ADC-128	ADC-129	ADC-13	ADC-130	ADC-131	ADC-132	ADC-133	ADC-134	ADC-135	ADC-136	ADC-137	ADC-138	ADC-139	ADC-14	ADC-140	ADC-141	ADC-143	ADC-144	ADC-145	ADC-146	ADC-147	ADC-148
AFM-1	AFM-2
APH(2'')-Ie	APH(2'')-IVa
APH(3')-VIa	APH(3')-VIb
AQU-1	AQU-2	AQU-3
ARL-1	ARL-2	ARL-3	ARL-4	ARL-5	ARL-6
arr-2	arr-3
AXC-1	AXC-2	AXC-3	AXC-4	AXC-5
BcII	Bla2
BEL-1	BEL-2	BEL-3	BEL-4
BKC-1	BKC-2
BlaB-5	BlaB-15	BlaB-22	BlaB-24	BlaB-25	BlaB-26	BlaB-27	BlaB-28	BlaB-34	BlaB-36	BlaB-39	BlaB-10	BlaB-6	BlaB-7	BlaB-8	BlaB-9
BlaB-3	BlaB-13	BlaB-19	BlaB-23	BlaB-12	BlaB-35
BRO-1	BRO-2
BUT-1	BUT-2
CARB-17	CARB-18	CARB-19	CARB-20	CARB-21	CARB-22	CARB-23	CARB-24	CARB-25	CARB-26	CARB-27	CARB-28	CARB-29	CARB-30	CARB-31	CARB-32	CARB-33	CARB-34	CARB-35	CARB-36	CARB-38	CARB-40	CARB-41	CARB-43	CARB-44	CARB-45	CARB-46	CARB-47	CARB-48
CARB-1	CARB-6	CARB-3	CARB-12	CARB-2	CARB-11	CARB-51	CARB-53	CARB-55
CARB-4	CARB-52
CARB-5	CARB-14	CARB-16	CARB-10	CARB-8	CARB-49	CARB-50	CARB-54
CARB-7	CARB-9
catA8	Enterococcus faecium chloramphenicol acetyltransferase
catI	Plasmid-encoded cat (pp-cat)
catII	catII from Escherichia coli K-12
CAU-1	MBL1b
CfiA11	CfiA10	CcrA	CfiA14	CfiA17	CfiA18	CfiA19	CfiA2	CfiA21	CfiA22	CfiA23	CfiA24	CfiA26	CfiA27	CfiA4	CfiA8	CfiA9
CDD-1	CDD-2
cepA	CepA-29	CepA-44	CepA-49
cfr(B)	clcD
CfxA2	CfxA4	CfxA	CfxA5	CfxA3
BlaB-1	BlaB-11	BlaB-14	BlaB-16	BlaB-17	BlaB-18	BlaB-2	BlaB-20	BlaB-29	BlaB-30	BlaB-31	BlaB-32	BlaB-33	BlaB-38	Chryseobacterium meningosepticum BlaB
CIA-1	CIA-2	CIA-3	CIA-4
CKO-1	MAL-1	MAL-2
CMA-1	CMA-2	CSA-1	CSA-2
CME-1	CME-2
CMH-1	CMH-2	CMH-3	CMH-4	CMH-5	CMH-6
cmlA1	cmlA4	cmlA5	cmlA6	cmlA8	Salmonella enterica cmlA
CMY-1	CMY-9	CMY-8	CMY-10	MOX-1	CMY-19	CMY-11	MOX-14
CMY-2	CFE-1	CMY-100	CMY-101	CMY-102	CMY-103	CMY-104	CMY-105	CMY-106	CMY-107	CMY-108	CMY-109	CMY-110	CMY-111	CMY-112	CMY-113	CMY-114	CMY-115	CMY-116	CMY-117	CMY-118	CMY-119	CMY-12	CMY-121	CMY-122	CMY-124	CMY-125	CMY-127	CMY-128	CMY-129	CMY-13	CMY-130	CMY-131	CMY-132	CMY-133	CMY-134	CMY-135	CMY-136	CMY-137	CMY-138	CMY-139	CMY-14	CMY-140	CMY-141	CMY-142	CMY-143	CMY-144	CMY-145	CMY-146	CMY-147
cphA2	imiH	imiS	cphA4	cphA7	cphA8	cphA5	cphA3	cphA6
CRH-1	CRH-2	CRH-3
CSP-1	SPU-1
CTX-M-13	CTX-M-104	CTX-M-105	CTX-M-106	CTX-M-110	CTX-M-111	CTX-M-112	CTX-M-113	CTX-M-121	CTX-M-122	CTX-M-125	CTX-M-126	CTX-M-129	CTX-M-102	CTX-M-130	CTX-M-134	CTX-M-137	CTX-M-14	CTX-M-140	CTX-M-147	CTX-M-148	CTX-M-159	CTX-M-16	CTX-M-161	CTX-M-168	CTX-M-17	CTX-M-174	CTX-M-19	CTX-M-191	CTX-M-192	CTX-M-195	CTX-M-196	CTX-M-198	CTX-M-201	CTX-M-21	CTX-M-213	CTX-M-214	CTX-M-215	CTX-M-219	CTX-M-221	CTX-M-223	CTX-M-233	CTX-M-235	CTX-M-239	CTX-M-24	CTX-M-240	CTX-M-241	CTX-M-242	CTX-M-27	CTX-M-38
CTX-M-1	CTX-M-10	CTX-M-101	CTX-M-103	CTX-M-107	CTX-M-108	CTX-M-109	CTX-M-11	CTX-M-114	CTX-M-116	CTX-M-117	CTX-M-12	CTX-M-123	CTX-M-127	CTX-M-132	CTX-M-136	CTX-M-138	CTX-M-139	CTX-M-142	CTX-M-143	CTX-M-144	CTX-M-146	CTX-M-15	CTX-M-150	CTX-M-153	CTX-M-154	CTX-M-155	CTX-M-156	CTX-M-157	CTX-M-158	CTX-M-162	CTX-M-163	CTX-M-164	CTX-M-166	CTX-M-167	CTX-M-169	CTX-M-170	CTX-M-172	CTX-M-173	CTX-M-175	CTX-M-176	CTX-M-177	CTX-M-178	CTX-M-179	CTX-M-180	CTX-M-181	CTX-M-182	CTX-M-183	CTX-M-184	CTX-M-186
CTX-M-8	CTX-M-152	CTX-M-160	CTX-M-185	CTX-M-205	CTX-M-217	CTX-M-25	CTX-M-26	CTX-M-39	CTX-M-40	CTX-M-41	CTX-M-78	CTX-M-100	CTX-M-89	CTX-M-91	CTX-M-94
CTX-M-4	CTX-M-124	CTX-M-131	CTX-M-141	CTX-M-165	CTX-M-171	CTX-M-2	CTX-M-20	CTX-M-200	CTX-M-229	CTX-M-31	CTX-M-35	CTX-M-115	CTX-M-43	CTX-M-44	CTX-M-5	CTX-M-56	CTX-M-59	CTX-M-6	CTX-M-7	CTX-M-74	CTX-M-75	CTX-M-76	CTX-M-77	CTX-M-92	CTX-M-95	CTX-M-97
dfrA1	dfrA15
dfrA13	dfrA21
dfrA7	dfrA32	dfrA17
dfr22	dfrA22
dfrA25	dfrA29
dfrA27	dfrA28
dfrA5	dfrA14	dfrA30
dfrA6	dfrA31
dfrB5	dfrB6	dfrB7
DHA-1	DHA-19	DHA-2	DHA-16	DHA-7	DHA-17	DHA-12	DHA-15	DHA-22	DHA-13	DHA-6	DHA-18	DHA-21	DHA-5	DHA-20	DHA-14	DHA-10	DHA-3	DHA-9	DHA-23	DHA-24	DHA-25	DHA-26	DHA-27	DHA-28	DHA-29	DHA-4	MOR-2
EBR-1	EBR-2	EBR-3	EBR-4
emrB	Klebsiella pneumoniae KpnH
EreA	EreA2
Erm(50)	Erm(51)
Escherichia coli ampC beta-lactamase	EC-13	EC-14	EC-15	EC-16	EC-18	EC-19	EC-5	EC-8
FONA-1	FONA-2	FONA-3	FONA-4	FONA-5	FONA-6	SFO-1
FosA3	FosA4
fosA5	FosA6
FosA7	FosA7.5
FosB	FosBx1
FosB1	FosB3	FosB4	FosB5	FosB6
FOX-1	FOX-10	FOX-3	FOX-7	FOX-2	FOX-9	FOX-8	FOX-5	FOX-4	FOX-12	FOX-13	FOX-14	FOX-15	FOX-16	FOX-17
FRI-1	FRI-2	FRI-3	FRI-4	FRI-6	FRI-7	FRI-9	FRI-10
FLC-1	FRI-8
GES-1	GES-10	GES-11	GES-12	GES-13	GES-14	GES-15	GES-16	GES-17	GES-18	GES-19	GES-2	GES-20	GES-21	GES-22	GES-23	GES-24	GES-25	GES-26	GES-27	GES-28	GES-29	GES-3	GES-30	GES-31	GES-32	GES-33	GES-34	GES-35	GES-36	GES-37	GES-38	GES-39	GES-4	GES-40	GES-41	GES-42	GES-43	GES-44	GES-45	GES-46	GES-5	GES-6	GES-7	GES-8	GES-9
GIM-1	GIM-2
GOB-1	GOB-10	GOB-11	GOB-12	GOB-13	GOB-14	GOB-18	GOB-15	GOB-2	GOB-3	GOB-4	GOB-5	GOB-6	GOB-7	GOB-8	GOB-9	GOB-19	GOB-20	GOB-21	GOB-23	GOB-24	GOB-25	GOB-26	GOB-28	GOB-29	GOB-30	GOB-31	GOB-32	GOB-38	GOB-39	GOB-40	GOB-41	GOB-42	GOB-43	GOB-45	GOB-48	GOB-49	GOB-50
GOB-16	GOB-22	GOB-27	GOB-44	GOB-46
GOB-33	GOB-34	GOB-35	GOB-36	GOB-37	GOB-51
HERA-1	HERA-5	HERA-2	HERA-4	HERA-3	HERA-6	HERA-8
IDC-1	IDC-2
IMI-1	IMI-7	IMI-4	IMI-3	IMI-2	NmcA	IMI-12	IMI-13	IMI-14	IMI-15	IMI-16	IMI-17	IMI-18	IMI-19	IMI-20	IMI-21	IMI-6	IMI-9
IMP-11	IMP-21	IMP-41	IMP-44	IMP-68
IMP-12	IMP-63
IMP-2	IMP-33	IMP-19	IMP-8	IMP-37	IMP-13	IMP-20	IMP-24	IMP-17	IMP-23	IMP-39	IMP-69	IMP-84	IMP-96
IMP-27	IMP-64	IMP-67	IMP-95
IMP-5	IMP-29	IMP-22	IMP-16	IMP-15	IMP-28	IMP-58	IMP-62	IMP-74	IMP-81	IMP-85	IMP-93	IMP-94
IMP-31	IMP-35	IMP-92
IMP-1	IMP-51	IMP-26	IMP-42	IMP-25	IMP-43	IMP-34	IMP-30	IMP-6	IMP-4	IMP-10	IMP-3	IMP-7	IMP-40	IMP-38	IMP-52	IMP-55	IMP-59	IMP-60	IMP-61	IMP-66	IMP-70	IMP-73	IMP-76	IMP-77	IMP-78	IMP-79	IMP-80	IMP-88	IMP-89
IMP-9	IMP-45	IMP-53	IMP-82
IMP-14	IMP-48	IMP-18	IMP-32	IMP-49	IMP-56	IMP-46	IMP-54	IMP-65	IMP-71	IMP-91
IMP-75	IMP-83
IND-2	IND-11	IND-15	IND-2a	IND-12
IND-3	IND-7	IND-14	IND-10	IND-1	IND-5	IND-8	IND-16
KLUC-1	KLUC-2	KLUC-3	KLUC-4	KLUC-5
KPC-2	KPC-100	KPC-11	KPC-12	KPC-123	KPC-13	KPC-14	KPC-15	KPC-16	KPC-17	KPC-18	KPC-19	KPC-10	KPC-21	KPC-22	KPC-23	KPC-24	KPC-25	KPC-26	KPC-27	KPC-28	KPC-29	KPC-3	KPC-30	KPC-31	KPC-32	KPC-33	KPC-34	KPC-35	KPC-36	KPC-37	KPC-38	KPC-39	KPC-4	KPC-40	KPC-41	KPC-42	KPC-43	KPC-44	KPC-45	KPC-46	KPC-49	KPC-5	KPC-50	KPC-51	KPC-52	KPC-54	KPC-55	KPC-56	KPC-57
LAP-1	LAP-2
LHK-1	LHK-2	LHK-3	LHK-4	LHK-5	LHK-6	Laribacter hongkongensis ampC beta-lactamase
LCR-1	NPS-1
LEN-1	LEN-8	LEN-15	LEN-26	LEN-51	LEN-25	LEN-32
lnuF	linG
LRA-7	LRA-9
LUT-1	LUT-2	LUT-3	LUT-4	LUT-5	LUT-6
MCR-1.1	MCR-1.11	MCR-1.7	MCR-1.12	MCR-1.8	MCR-1.13	MCR-1.2	MCR-1.10	MCR-1.9	MCR-1.6	MCR-1.3	MCR-1.4	MCR-1.5	MCR-1.33	MCR-1.15	MCR-1.26	MCR-1.34	MCR-1.27	MCR-1.18	MCR-1.23	MCR-1.20	MCR-1.28	MCR-1.21	MCR-1.16	MCR-1.22	MCR-1.19	MCR-1.29	MCR-1.30	MCR-1.24	MCR-1.17	MCR-1.31	MCR-1.14	MCR-1.25	MCR-1.32
MCR-10.1	MCR-10.3	MCR-10.4	MCR-10.2	mcr-10.5
MCR-2.1	MCR-2.2	MCR-2.4	MCR-2.3	MCR-2.8	MCR-2.5	MCR-2.7	MCR-2.6
MCR-3.1	MCR-3.12	MCR-3.4	MCR-3.11	MCR-3.6	MCR-3.10	MCR-3.5	MCR-3.9	MCR-3.8	MCR-3.7	MCR-3.2	mcr-3.41	MCR-3.3	MCR-3.17	MCR-3.33	MCR-3.14	MCR-3.37	MCR-3.38	MCR-3.15	MCR-3.27	MCR-3.32	MCR-3.31	MCR-3.23	MCR-3.36	MCR-3.25	MCR-3.22	MCR-3.16	MCR-3.26	MCR-3.21	MCR-3.18	MCR-3.40	MCR-3.24	MCR-3.20	MCR-3.35	MCR-3.34	MCR-3.13	MCR-3.28	MCR-3.39	MCR-3.29	MCR-3.19
MCR-4.1	MCR-4.3	MCR-4.4	MCR-4.5	MCR-4.2	MCR-4.6
MCR-5.1	MCR-5.2	MCR-5.4	MCR-5.3
MCR-8.1	MCR-8.3	MCR-8.4	MCR-8.2
MOX-2	MOX-8	MOX-3	MOX-4	CMY-8b	MOX-10	MOX-11	MOX-13
MOX-5	MOX-6	MOX-7	MOX-12
MUS-1	MUS-2
NDM-1	NDM-10	NDM-11	NDM-12	NDM-13	NDM-14	NDM-15	NDM-16a	NDM-16b	NDM-17	NDM-18	NDM-19	NDM-2	NDM-20	NDM-21	NDM-22	NDM-23	NDM-24	NDM-25	NDM-26	NDM-27	NDM-28	NDM-29	NDM-3	NDM-30	NDM-31	NDM-33	NDM-34	NDM-35	NDM-36	NDM-37	NDM-38	NDM-39	NDM-4	NDM-40	NDM-41	NDM-42	NDM-43	NDM-44	NDM-45	NDM-46	NDM-47	NDM-5	NDM-6	NDM-7	NDM-8	NDM-9
OCH-1	OCH-3	OCH-7	OCH-8	OCH-2	OCH-4	OCH-5	OCH-6
OKP-A-1	OKP-A-10	OKP-A-11	OKP-A-12	OKP-A-13	OKP-A-14	OKP-A-15	OKP-A-16	OKP-A-17	OKP-A-2	OKP-A-3	OKP-A-4	OKP-A-5	OKP-A-6	OKP-A-7	OKP-A-8	OKP-A-9	OKP-B-1	OKP-B-10	OKP-B-11	OKP-B-12	OKP-B-13	OKP-B-16	OKP-B-17	OKP-B-18	OKP-B-19	OKP-B-2	OKP-B-20	OKP-B-21	OKP-B-22	OKP-B-23	OKP-B-24	OKP-B-3	OKP-B-34	OKP-B-36	OKP-B-4	OKP-B-40	OKP-B-41	OKP-B-45	OKP-B-5	OKP-B-6	OKP-B-7	OKP-B-8	OKP-B-9
ORN-1	ORN-2	ORN-3	ORN-4	ORN-5	ORN-6	PLA-1	PLA-2a	PLA-3	PLA-6
OXA-114a	OXA-114b	OXA-114c	OXA-114d	OXA-114e	OXA-114f	OXA-114g	OXA-114h	OXA-114i	OXA-114j	OXA-114k	OXA-114l	OXA-114m	OXA-114n	OXA-114p	OXA-114q	OXA-114r	OXA-114s	OXA-114t	OXA-114u	OXA-114v	OXA-114w	OXA-114x	OXA-839
OXA-12	OXA-724	OXA-726	OXA-912
OXA-63	OXA-136	OXA-137	OXA-192	OXA-477	OXA-478	OXA-479	OXA-470	OXA-471	OXA-472	OXA-473	OXA-474	OXA-475	OXA-476
OXA-143	OXA-255	OXA-253	OXA-182	OXA-231	OXA-649	OXA-499	OXA-825	OXA-945
OXA-154	OXA-155
OXA-158	OXA-159
OXA-58	OXA-96	OXA-420	OXA-164	OXA-397	OXA-97	OXA-512
OXA-184	OXA-465	OXA-466	OXA-185	OXA-625	OXA-626	OXA-627	OXA-628	OXA-629	OXA-630	OXA-631	OXA-632	OXA-633	OXA-634	OXA-785
OXA-211	OXA-212	OXA-333	OXA-334	OXA-309	OXA-373	OXA-280	OXA-281	OXA-498	OXA-643	OXA-644	OXA-645	OXA-650	OXA-651	OXA-652	OXA-662
OXA-214	OXA-215	OXA-264	OXA-265	OXA-575	OXA-845
OXA-22	OXA-899
OXA-2	OXA-21	OXA-32	OXA-15	OXA-226	OXA-36	OXA-161	OXA-3	OXA-141	OXA-210	OXA-53	OXA-34	OXA-415	OXA-544	OXA-540	OXA-838	OXA-539	OXA-543	OXA-681	OXA-737	OXA-541
OXA-229	OXA-228	OXA-355	OXA-418	OXA-356	OXA-257	OXA-230	OXA-300	OXA-301	OXA-931	OXA-930	OXA-895
OXA-48	OXA-163	OXA-181	OXA-199	OXA-204	OXA-232	OXA-244	OXA-245	OXA-247	OXA-252	OXA-370	OXA-405	OXA-416	OXA-436	OXA-438	OXA-439	OXA-162	OXA-484	OXA-505	OXA-514	OXA-515	OXA-517	OXA-519	OXA-535	OXA-538	OXA-54	OXA-546	OXA-547	OXA-566	OXA-567	OXA-731	OXA-788	OXA-793	OXA-833	OXA-894	OXA-918	OXA-920	OXA-922	OXA-923	OXA-924	OXA-929
OXA-236	OXA-278	OXA-237	OXA-360	OXA-235	OXA-276	OXA-277	OXA-537
OXA-243	OXA-364	OXA-455	OXA-457	OXA-458	OXA-459	OXA-513	OXA-787	OXA-789
OXA-243	OXA-207	OXA-26	OXA-160	OXA-139	OXA-257	OXA-72	OXA-437	OXA-897	OXA-653
OXA-10	OXA-101	OXA-11	OXA-13	OXA-14	OXA-142	OXA-145	OXA-147	OXA-16	OXA-17	OXA-183	OXA-19	OXA-233	OXA-240	OXA-246	OXA-251	OXA-256	OXA-28	OXA-35	OXA-368	OXA-454	OXA-520	OXA-56	OXA-655	OXA-656	OXA-663	OXA-676	OXA-677	OXA-7	OXA-736	OXA-74	OXA-794	OXA-795	OXA-823	OXA-824	OXA-827	OXA-836	OXA-928	OXA-932	OXA-935
OXA-258	OXA-925
OXA-266	OXA-661
OXA-23	OXA-133	OXA-146	OXA-165	OXA-166	OXA-167	OXA-168	OXA-169	OXA-170	OXA-171	OXA-225	OXA-103	OXA-239	OXA-27	OXA-366	OXA-398	OXA-422	OXA-423	OXA-435	OXA-440	OXA-482	OXA-483	OXA-49	OXA-565	OXA-657	OXA-73	OXA-806	OXA-807	OXA-808	OXA-809	OXA-810	OXA-811	OXA-812	OXA-813	OXA-814	OXA-815	OXA-816	OXA-817	OXA-818	OXA-893	OXA-911
OXA-274	OXA-275	OXA-668	OXA-667	OXA-669
OXA-279	OXA-289	OXA-290
OXA-287	OXA-288	OXA-303	OXA-286	OXA-672	OXA-671	OXA-673	OXA-674
OXA-291	OXA-292	OXA-293
OXA-294	OXA-295
OXA-297	OXA-298
OXA-307	OXA-670
OXA-1	OXA-4	OXA-320	OXA-224	OXA-33	OXA-31	OXA-47	OXA-392	OXA-140	OXA-534	OXA-675	OXA-796	OXA-921
OXA-213	OXA-267	OXA-268	OXA-270	OXA-304	OXA-305	OXA-322	OXA-323	OXA-324	OXA-325	OXA-326	OXA-327	OXA-328	OXA-329	OXA-330	OXA-331	OXA-332	OXA-348	OXA-349	OXA-350	OXA-351	OXA-352	OXA-353	OXA-354	OXA-357	OXA-358	OXA-359	OXA-417	OXA-500	OXA-501	OXA-502	OXA-503	OXA-506	OXA-522	OXA-526	OXA-564	OXA-678	OXA-801	OXA-802	OXA-805	OXA-819	OXA-821	OXA-822	OXA-840	OXA-841	OXA-842	OXA-843	OXA-844	OXA-943
OXA-134	OXA-361	OXA-363	OXA-362	OXA-335	OXA-282	OXA-283	OXA-284	OXA-285	OXA-496	OXA-915	OXA-647
OXA-20	OXA-37
OXA-64	OXA-104	OXA-106	OXA-107	OXA-108	OXA-109	OXA-110	OXA-111	OXA-112	OXA-113	OXA-115	OXA-116	OXA-117	OXA-120	OXA-121	OXA-122	OXA-123	OXA-124	OXA-125	OXA-126	OXA-127	OXA-128	OXA-130	OXA-131	OXA-132	OXA-138	OXA-144	OXA-148	OXA-149	OXA-150	OXA-172	OXA-173	OXA-174	OXA-175	OXA-176	OXA-177	OXA-178	OXA-179	OXA-180	OXA-194	OXA-195	OXA-196	OXA-197	OXA-200	OXA-201	OXA-202	OXA-203	OXA-206	OXA-208	OXA-216
OXA-372	OXA-641
OXA-271	OXA-421	OXA-272	OXA-273	OXA-533	OXA-563	OXA-642	OXA-777	OXA-778	OXA-803	OXA-804	OXA-820	OXA-826	OXA-832	OXA-941	OXA-942
OXA-427	OXA-917
OXA-427	OXA-59	OXA-43	OXA-57
OXA-443	OXA-572
OXA-444	OXA-898	OXA-571
OXA-446	OXA-447	OXA-613	OXA-614	OXA-615	OXA-616	OXA-617	OXA-618	OXA-619	OXA-620	OXA-621	OXA-622	OXA-624	OXA-637	OXA-638	OXA-639	OXA-640	OXA-658
OXA-448	OXA-449	OXA-623	OXA-635	OXA-636	OXA-783
OXA-46	OXA-119	OXA-205	OXA-118	OXA-779	OXA-835
OXA-464	OXA-491
OXA-493	OXA-518
OXA-5	OXA-129
OXA-50	OXA-485	OXA-486	OXA-488	OXA-846	OXA-906	OXA-850	OXA-395	OXA-396	OXA-494	OXA-847	OXA-848	OXA-849	OXA-851	OXA-901	OXA-902	OXA-903	OXA-904	OXA-905	OXA-907	OXA-908	OXA-913	OXA-914	OXA-937
OXA-504	OXA-780
OXA-548	OXA-549	OXA-550	OXA-551	OXA-552	OXA-553
OXA-55	OXA-729
OXA-569	OXA-574
OXA-570	OXA-573
OXA-61	OXA-450	OXA-451	OXA-452	OXA-453	OXA-460	OXA-461	OXA-489	OXA-577	OXA-578	OXA-579	OXA-580	OXA-581	OXA-582	OXA-583	OXA-584	OXA-585	OXA-586	OXA-587	OXA-588	OXA-589	OXA-590	OXA-591	OXA-592	OXA-593	OXA-594	OXA-595	OXA-596	OXA-597	OXA-598	OXA-599	OXA-600	OXA-601	OXA-602	OXA-603	OXA-604	OXA-605	OXA-606	OXA-607	OXA-608	OXA-609	OXA-193	OXA-610	OXA-611	OXA-612	OXA-659	OXA-660	OXA-784	OXA-786
OXA-62	OXA-151	OXA-152
OXA-648	OXA-646
OXA-679	OXA-730	OXA-946	OXA-947	OXA-948	OXA-949
OXA-727	OXA-728
OXA-9	OXA-896
OXY-2-1	OXY-2-8	OXY-2-7	OXY-2-5	OXY-2-2	OXY-2-9	OXY-2-10	OXY-2-4	OXY-2-6	OXY-2-3	OXY-2-11	OXY-2-12	OXY-2-13	OXY-2-14	OXY-2-15
OXY-1-1	OXY-6-1	OXY-1-2	OXY-3-1	OXY-4-1	OXY-6-2	OXY-6-3	OXY-6-4	OXY-5-1	OXY-1-6	OXY-5-2	OXY-1-4	OXY-1-3
PAM-1	PAM-2	PAM-3
PDC-33	PDC-41	PDC-125	PDC-140	PDC-151	PDC-160	PDC-250	PDC-62	PDC-342	PDC-343	PDC-344	PDC-42	PDC-455
PDC-1	PDC-10	PDC-100	PDC-101	PDC-102	PDC-103	PDC-104	PDC-105	PDC-106	PDC-107	PDC-108	PDC-109	PDC-11	PDC-110	PDC-111	PDC-112	PDC-113	PDC-114	PDC-115	PDC-116	PDC-117	PDC-118	PDC-119	PDC-12	PDC-120	PDC-121	PDC-122	PDC-123	PDC-124	PDC-126	PDC-127	PDC-128	PDC-129	PDC-13	PDC-130	PDC-131	PDC-132	PDC-133	PDC-134	PDC-135	PDC-136	PDC-137	PDC-138	PDC-139	PDC-14	PDC-141	PDC-142	PDC-143	PDC-144	PDC-145
PER-2	PER-6	PER-14
PER-1	PER-7	PER-4	PER-5	PER-3	PER-10	PER-11	PER-12	PER-13	PER-15	PER-16	PER-8	PER-9
PFM-1	PFM-2	PFM-3	PFM-4
POM-1	POM-2
floR	cmlA9	pp-flo
PST-1	PST-2
qacA	qacB
QepA1	QepA2	QepA4
QnrA1	QnrA4	QnrA3	QnrA7	QnrA2	QnrA6	QnrA5
QnrB1	QnrB10	QnrB11	QnrB12	QnrB13	QnrB14	QnrB15	QnrB16	QnrB17	QnrB18	QnrB19	QnrB2	QnrB20	QnrB21	QnrB22	QnrB23	QnrB24	QnrB25	QnrB26	QnrB27	QnrB28	QnrB29	QnrB3	QnrB30	QnrB31	QnrB32	QnrB33	QnrB34	QnrB35	QnrB36	QnrB37	QnrB38	QnrB39	QnrB4	QnrB40	QnrB41	QnrB42	QnrB43	QnrB44	QnrB45	QnrB46	QnrB47	QnrB48	QnrB49	QnrB5	QnrB50	QnrB54	QnrB55	QnrB56	QnrB57
QnrD2	QnrD1
qnrE1	qnrE2
QnrS1	QnrS8	QnrS6	QnrS5	QnrS4	QnrS9	QnrS3	QnrS7	QnrS2	QnrS10	QnrS11	QnrS12	QnrS15
QnrVC1	QnrVC6	QnrVC3
QnrVC4	QnrVC5	QnrVC7
RAHN-1	RAHN-2
rmtD	rmtD2
rmtE	rmtE2
ROB-1	ROB-3	ROB-4	ROB-5	ROB-6	ROB-7	ROB-8	ROB-10	ROB-2	ROB-11	ROB-12	ROB-13
RSD2-1	RSD2-2
SGM-2	SGM-3
SGM-5	SGM-6	SGM-7
SHV-1	LEN-10	LEN-11	LEN-12	LEN-13	LEN-14	LEN-16	LEN-17	LEN-18	LEN-19	LEN-2	LEN-20	LEN-21	LEN-22	LEN-23	LEN-24	LEN-27	LEN-28	LEN-3	LEN-30	LEN-31	LEN-34	LEN-35	LEN-36	LEN-37	LEN-38	LEN-39	LEN-4	LEN-40	LEN-41	LEN-42	LEN-43	LEN-5	LEN-55	LEN-58	LEN-6	LEN-7	LEN-9	OHIO-1	OKP-C-1	AAK-1	SHV-100	SHV-101	SHV-102	SHV-103	SHV-104	SHV-105	SHV-106	SHV-107	SHV-108
SIM-1	SIM-2
SME-1	SME-5	SME-2	SME-3	SME-4
SRT-1	SRT-2	SRT-3	SST-1
Staphylococcus intermedius chloramphenicol acetyltransferase	Enterococcus faecalis chloramphenicol acetyltransferase
Streptococcus suis chloramphenicol acetyltransferase	Limosilactobacillus reuteri cat-TC
TEM-1	TEM-10	TEM-101	TEM-102	TEM-104	TEM-105	TEM-106	TEM-107	TEM-108	TEM-109	TEM-11	TEM-110	TEM-111	TEM-112	TEM-113	TEM-114	TEM-115	TEM-116	TEM-117	TEM-118	TEM-12	TEM-120	TEM-121	TEM-122	TEM-123	TEM-124	TEM-125	TEM-126	TEM-127	TEM-128	TEM-129	TEM-130	TEM-131	TEM-132	TEM-133	TEM-134	TEM-135	TEM-136	TEM-137	TEM-138	TEM-139	TEM-141	TEM-142	TEM-143	TEM-144	TEM-145	TEM-146	TEM-147	TEM-148	TEM-149
TER-1	TER-2
tet(O)	tet(O/M/O)
tet(W)	tet(W/N/W)	tet(O/W)	tet(O/W/O)	tet(W/32/O)
tet(X4)	tet(X5)	tet(X6)
TLA-1	TLA-3
erm(32)	tlrB conferring tylosin resistance
TMB-1	TMB-2
VEB-1	VEB-10	VEB-11	VEB-12	VEB-13	VEB-14	VEB-15	VEB-17	VEB-19	VEB-1b	VEB-2	VEB-20	VEB-21	VEB-22	VEB-23	VEB-24	VEB-25	VEB-26	VEB-27	VEB-3	VEB-4	VEB-5	VEB-6	VEB-7	VEB-8	VEB-9
vgaALC	vgaA
VHH-1	VHW-1
VIM-1	VIM-10	VIM-11	VIM-12	VIM-13	VIM-14	VIM-15	VIM-16	VIM-17	VIM-18	VIM-19	VIM-2	VIM-20	VIM-23	VIM-24	VIM-25	VIM-26	VIM-27	VIM-28	VIM-29	VIM-30	VIM-31	VIM-32	VIM-33	VIM-34	VIM-35	VIM-36	VIM-37	VIM-38	VIM-39	VIM-4	VIM-40	VIM-41	VIM-42	VIM-43	VIM-44	VIM-45	VIM-46	VIM-47	VIM-48	VIM-49	VIM-5	VIM-51	VIM-52	VIM-53	VIM-54	VIM-55	VIM-57	VIM-58	VIM-59
VIM-3	VIM-50	VIM-56	VIM-6	VIM-60	VIM-65	VIM-66
VIM-7	VIM-61	VIM-69
abcA
evgS
Bifidobacterium adolescentis rpoB mutants conferring resistance to rifampicin
rpoB2
Bifidobacterium bifidum ileS conferring resistance to mupirocin
mtrD
MexF
adeF
adeJ
mdsB
mexQ
oqxB
acrB
smeB
mexY
MexB
AxyY
amrB
MexD
MuxB
cmeB
mdtB
smeE
mdtF
acrD
mexN
MuxC
adeB
AcrF
Staphylococcus aureus mupB conferring resistance to mupirocin
MexI
ceoB
mdtC
MexK
Staphylococcus aureus mupA conferring resistance to mupirocin
MexW
TriC
LpeB
kdpD
rphB
Brucella suis mprF
rphA
Listeria monocytogenes mprF
Bacillus subtilis mprF
Streptococcus agalactiae mprF
LptD
BahA
HelR
vanT gene in vanG cluster
vanT gene in vanE cluster
vanT gene in vanN cluster
vanT gene in vanC cluster
mdtO
mecD
mecB
mecA
mecC
lmrD
Streptomyces rimosus otr(A)
arnA
tet(Q)
optrA
tetB(P)
tet(T)
TaeA
macB
tet(S)
tet(44)
tet(36)
tet(32)
tet(M)
tet(O/32/O)
tet(O/W/32/O)
Streptomyces lividans otr(A)
novA
LRA-13
blaR1
patB
mecR1
msbA
tetB(60)
tetA(60)
tetB(46)
ICR-Mc
efrA
tetA(46)
eptB
oleB
Clostridium perfringens mprF
patA
rosB
otr(B)
facT
ICR-Mo
almE
vgaB
carA
ArnT
srmB
lmrC
tlrC
eptA
vmlR
YojI
salD
salE
poxtA
salA
salB
salC
MCR-9.1
MCR-7.1
MCR-6.1
efpA
vgaD
vgaE
vga(E) Staphylococcus cohnii
lin
vgaC
tet(43)
Corynebacterium striatum tetA
emrY
tcr3
opcM
fusH
farB
tva(A)
lfrA
mdsC
lsaA
OpmB
lsaD
TolC
lsaE
cmeC
lsaB
lsaC
msrC
Acinetobacter baumannii AmvA
msrE
opmE
mdtP
msrA
OpmD
msrF
msrH
OprM
msr(G)
msr(I)
adeK
adeH
OpmH
Staphylococcus aureus LmrS
iri
OprJ
AAC(6')-Ie-APH(2'')-Ia bifunctional protein
lmrB
basS
PmpM
Streptomyces venezuelae rox
fexA
MdtK
Nocardia farcinica rox
OprN
smeC
fexB
smeS
mtrE
baeS
OprA
smeF
norB
adeC
hmrM
OprZ
norC
tet(K)
tet(45)
tet(L)
cpxA
mdeA
arlS
mepA
tet(38)
abeM
sdrM
vanS gene in vanB cluster
Chlamydia trachomatis intrinsic murA conferring resistance to fosfomycin
hp1181
cdeA
cmlv
Acinetobacter baumannii AbaQ
cprS
Acinetobacter baumannii AbaF
tet(42)
efmA
ParS
MuxA
oleI
tet(A)
cmlB1
tetA(P)
APH(4)-Ib
tet(V)
EreB
mgtA
gimA
adeI
mdtA
oleD
pexA
tet(47)
MexE
mtrC
Mrx
rgt1438
tet(31)
mdtM
rosA
Escherichia coli mdfA
cmlB
mef(B)
tap
mdsA
mdtG
EreD
tet(33)
mefC
tet(40)
adeG
lmrP
tet(E)
mel
ceoA
mefE
mdtH
bcr-1
tet(B)
Mef(En2)
tet(H)
blt
tet(59)
amrA
pmrA
tet(48)
mef(D)
tet(J)
smeA
Klebsiella pneumoniae acrA
tet(57)
ADC-8
Enterobacter cloacae acrA
Escherichia coli acrA
mefF
mefJ
tet(C)
adeA
tet(39)
smeD
tet(D)
tet(30)
emeA
tet(41)
Streptomyces lividans cmlR
macA
Rhodococcus fascians cmr
tet(Y)
tet(G)
cmx
cmrA
oqxA
AxyX
emrA
Vibrio cholerae varG
tet(52)
Klebsiella pneumoniae KpnG
mexX
tet(56)
bmr
tet(X)
ugd
Staphylococcus aureus norA
tet(50)
tet(54)
tet(X3)
MexC
norA
tet(49)
tet(51)
tet(53)
LRA-18
Erm(38)
PNGM-1
AcrE
mdtE
mexP
mexM
tet(55)
tet(Z)
vanS gene in vanA cluster
farA
MexA
TriA
MOX-9
Yrc-1
CepS
TRU-1
ErmE
CFE-2
PAC-1
Rhodobacter sphaeroides ampC beta-lactamase
LAQ-1
PRC-1
ACC-3
MexV
LRA-10
vanK gene in vanI cluster
Burkholderia pseudomallei Omp38
Klebsiella pneumoniae OmpK37
OmpA
vanW gene in vanI cluster
MexH
vanS gene in vanM cluster
tet(35)
vanS gene in vanG cluster
cmeA
MexJ
LpsB
vanTr gene in vanL cluster
vanS gene in vanF cluster
vanS gene in vanL cluster
vanS gene in vanN cluster
efrB
adeS
vanS gene in vanC cluster
tet(X1)
vanS gene in vanP cluster
vanS gene in vanE cluster
cfr(D)
TriB
LpeA
vanE
emrK
otr(C)
vanH gene in vanO cluster
clbC
crxA
vanL
clbA
cfrA
vanG
vanI
vanO
cipA
vanS gene in vanO cluster
cfrC
cfrE
clbB
vanN
vanC
vanD
mdtN
vanF
vanM
vanA
tetA(58)
vanB
CAR-1
vanP
APH(4)-Ia
MSI-1
emtA
ErmR
adeL
Erm(30)
AAC(3)-Ib/AAC(6')-Ib3 bifunctional protein
APH(7'')-Ia
APH(9)-Ia
CfxA6
APH(9)-Ib
FomB
vanJ
vanTm gene in vanL cluster
AAC(6')-30/AAC(6')-Ib' bifunctional protein
LRA-5
vanH gene in vanM cluster
oleC
DES-1
vanH gene in vanD cluster
vanH gene in vanB cluster
Erm(31)
vanH gene in vanF cluster
PmrF
vanH gene in vanA cluster
SGM-1
ErmS
SSA
ALG6-1
EAM-1
TxR
mphO
THIN-B
BcIII
EXO-1
vanH gene in vanP cluster
leuO
ELM-1
ErmW
mreA
AST-1
RSA2-1
Bla1
PME-1
SFC-1
SGM-4
Erm(52)
mphI
CBP-1
mphJ
APH(6)-Ib
APH(6)-Ia
BCL-1
blaC
bcrA
BcI
APH(2'')-Ig
APH(2'')-IIIa
mphK
EstT
LRA-8
EVM-1
TLA-2
CTX-M-151
AER-1
Erm(49)
LMB-1
R39
AIM-1
mphL
CRD3-1
ECM-1
LUS-1
vanY gene in vanA cluster
LRA-2
mphB
LRA-3
DHT2-1
EFM-1
Rm3
Erm(42)
mphA
mtrA
OXA-837
PJM-1
LRA-19
aadA9
mphF
AAC(3)-VIa
ErmH
APH(2'')-IIa
mphC
mphM
LRG-1
vgbA
mphH
SPR-1
FAR-1
APH(2'')-If
GPC-1
CblA-1
vgbC
mphN
FRI-5
myrA
Sed-1
LRA-1
L1 beta-lactamase
NmcR
ALG11-1
PSV-1
vgbB
blaF
LRA-17
y56 beta-lactamase
BJP-1
mphG
BIC-1
mphE
LRA-12
RCP-1
vanY gene in vanF cluster
ERP-1
blaS1
CRP-1
PAU-1
BES-1
CGA-1
IMI-8
IMI-5
ErmN
CTX-M-63
CPS-1
ESP-1
CTX-M-45
OXA-153
GRD33-1
PLN-1
MAB
AAC(3)-VIIa
FPH-1
SCO-1
ANT(6)-Ia
ErmD
vph
LlmA 23S ribosomal RNA methyltransferase
aadS
FTU-1
sul4
AAC(3)-VIIIa
PEDO-1
GIL-1
OKP-D-1
KBL-1
ANT(6)-Ib
PEDO-2
SPG-1
RSA-1
OXA-157
aadK
ErmX
AAC(3)-Xa
VCC-1
Erm(K)
OXA-296
ACI-1
OXA-666
RUB-1
RSA-2
OXA-156
mecC-type BlaZ
CARB-42
ermZ
FEZ-1
RlmA(II)
Erm(34)
PC1 beta-lactamase (blaZ)
Erm(36)
rmtC
aadA16
AAC(3)-IXa
vanW gene in vanG cluster
cph
chrB
SMB-1
OXA-302
AAC(3)-IIIc
sul1
OXA-308
vanY gene in vanG cluster
ErmU
APH(6)-Id
OXA-306
SPN79-1
aadA10
OXA-299
aad(6)
SPM-1
OXA-568
SPS-1
OXA-18
OXA-542
OXA-919
vanW gene in vanB cluster
gadX
OXA-347
OXA-209
sgm
apmA
OXA-527
bacA
almG
OXA-269
OXA-665
AAC(3)-IIIb
APH(3'')-Ia
MSI-OXA
OXA-60
APH(3')-Ia
APH(3')-Ib
sul2
AAC(3)-IIIa
tetB(58)
tsnR
erm(46)
GMB-1
OXA-900
AAC(3)-IIb
AAC(3)-IIg
SHD-1
APH(3')-Va
vanY gene in vanB cluster
APH(3')-IIb
BAT-1
OXA-926
lnuB
APH(3')-IIc
APH(3'')-Ib
APH(3')-VIIIa
lnuG
BSU-1
FomA
ErmF
APH(6)-Ic
Erm(35)
OXA-29
ANT(3'')-Ib
MYO-1
OXA-732
OXA-830
APH(3')-IXa
aadA7
aadA13
OXA-45
APH(3')-Vc
APH(3')-IIIa
rmtG
APH(3')-IIa
aphA15
sul3
APH(3')-Vb
ANT(3'')-IIb
OXA-198
APH(3')-IVa
FIM-1
aadA27
BPU-1
aadA14
AAC(6')-Ib7
MYX-1
STA-1
ANT(9)-Ia
Erm(O)-lrm
AAC(2')-IIa
LnuH
ErmO-srmA
ErmV
rmtF
ANT(3'')-IIc
APH(3')-VIIIb
RanA
AAC(3)-IVa
ErmQ
armA
spd
ECV-1
ANT(4')-Ib
LpsA
ANA-1
CVI-1
ORR-1
ANT(9)-Ib
OXA-85
vanXY gene in vanG cluster
APH(3'')-Ic
ANT(4')-Ia
RanB
rmtH
ANT(4')-IIa
rmtB
erm(40)
ANT(4')-IIb
DIM-1
rmtA
AAC(3)-IVb
APH(3')-VIIa
SLB-1
FIA-1
JOHN-1
TUS-1
ErmB
MOC-1
OXA-576
adeR
VMB-1
ZOG-1
Erm(39)
Erm(47)
YEM-1
VAM-1
WUS-1
ALI-1
ALI-2
erm(45)
SFB-1
ErmC
ErmG
ErmT
ErmY
ErmA
Erm(43)
Erm(33)
Erm(48)
23S rRNA (adenine(2058)-N(6))-methyltransferase Erm(A)
TTU-1
Erm(44)v
CGB-1
IND-4
gadW
IND-17
CAM-1
GRD23-1
KHM-1
HMB-1
sdiA
baeR
AAC(2')-IIb
IND-6
IND-9
vanR gene in vanP cluster
PEDO-3
SHN-1
pgpB
vanR gene in vanG cluster
ParR
SFH-1
EBR-5
vanY gene in vanM cluster
vanS gene in vanD cluster
vanR gene in vanO cluster
vanR gene in vanD cluster
vanR gene in vanI cluster
vanR gene in vanM cluster
vanR gene in vanF cluster
vanR gene in vanL cluster
vanR gene in vanA cluster
vanR gene in vanC cluster
OXA-664
vanR gene in vanN cluster
smeR
vanR gene in vanE cluster
Alkalihalobacillus clausii chloramphenicol acetyltransferase
AAC(6')-Ib8
kdpE
Pseudomonas aeruginosa CpxR
vanX gene in vanF cluster
cprR
QnrC
vatF
vanR gene in vanB cluster
AcrS
Bacillus pumilus cat86
npmA
Clostridium butyricum catB
arlR
catQ
vatA
catV
QnrAS
adeN
catA4
CatU
vatH
Vibrio anguillarum chloramphenicol acetyltransferase
kamB
vatE
FusF
fusB
catIII
fusD
vatC
vatB
fusC
Pseudomonas aeruginosa catB7
MexL
catB3
catB8
catB10
catB2
CRP
cmeR
AAC(2')-Id
Pseudomonas aeruginosa catB6
catB11
VatI
catB9
Agrobacterium fabrum chloramphenicol acetyltransferase
bcrB
catP
Campylobacter coli chloramphenicol acetyltransferase
vanZ gene in vanF cluster
vatD
evgA
bcrC
vanX gene in vanD cluster
vanX gene in vanB cluster
vanX gene in vanO cluster
vanX gene in vanM cluster
vanX gene in vanI cluster
vanX gene in vanA cluster
vanX gene in vanP cluster
tmrB
AAC(6')-34
AAC(2')-Ib
Trimethoprim-resistant dihydrofolate reductase DfrA43
DfrA34
DfrA36
vanXY gene in vanE cluster
AAC(6')-IIc
vanXY gene in vanL cluster
dfrL
dfrI
AAC(6')-Ian
vanXY gene in vanC cluster
vanXY gene in vanN cluster
dfrA19
sta
AAC(6')-Iai
dfrA10
AAC(6')-I-43
dfrA23
dfrA24
AAC(6')-Ia
ThfT
AAC(6')-32
AAC(6')-IIa
AAC(6')-Iaj
dfrA18
SatA
dfrA26
AAC(6')-Iae
mfpA
AAC(6')-Iih
AAC(6')-Ii
FosC
AAC(6')-Iid
AAC(2')-Ie
AAC(2')-Ic
AAC(6')-IIb
SAT-3
SAT-4
Erm(37)
AAC(2')-Ia
AAC(6')-Im
ANT(2'')-Ia
dfrA9
Trimethoprim-resistant dihydrofolate reductase DfrA42
AAC(3)-Ib
AAC(6')-Ib-SK
emrR
nimA
SAT-2
AAC(6')-Ip
lnuE
AAC(6')-31
nimI
dfrA35
nimE
dfrA8
dfrA20
nimK
AAC(6')-I-48
LnuP
DfrA38
dfrG
dfrA12
DfrA39
nimJ
dfrF
lnuC
catS
dfrE
lnuD
nimD
nimG
nimB
dfrK
nimC
dfrD
dfrA3
lnuA
vanZ gene in vanA cluster
dfrC
cpaA
dfrA3b
AAC(3)-Id
dfrA16
AAC(6')-Isa
dfrA15b
dfrA6 from Proteus mirabilis
DfrA37
sepA
AAC(3)-Ic
Pseudomonas aeruginosa soxR
AAC(6')-Iap
AAC(3)-Ia
golS
AAC(6')-Iak
AAC(6')-Iz
AAC(6')-Il
nimF
nimH
arr-8
arr-4
arr-5
arr-7
MexG
mgrA
AAC(6')-Ij
AAC(6')-Iw
AAC(6')-Ic
AAC(6')-Ir
AAC(6')-Ig
AAC(6')-Ik
EdeQ
AAC(6')-If
AAC(6')-Iad
arr-1
FosM3
FosA2
FosXCC
FosA8
FosY
FosM1
mepR
Staphylococcus aureus FosB
FosD
FosB2
FosM2
Erm(41)
vanY gene in vanD cluster
H-NS
CrcB
FosL1
FosA
FosI
FosX
FosH
FosK
FosC2
FosG
marA
BLMT
ramA
MecC-type methicillin resistance repressor MecI
mecI
BRP(MBL)
Klebsiella pneumoniae KpnE
qacEdelta1
vanV gene in vanB cluster
RbpA
ykkC
YajC
Pseudomonas aeruginosa emrE
Escherichia coli emrE
qacE
qacL
abeS
Klebsiella pneumoniae KpnF
mefH
tet(37)
qacH
qacJ
qacG
ykkD
tet(U)
dfrB1
dfrB3
dfrB2
dfrB4
DfrB9
almF
vanU gene in vanG cluster
rsmA
ArmR
[truncated: 412 more columns]

## Sheet: Table S6
Table S6. P. aeruginosa genome database survery for ARGs STs, and origins
Genome Assembly	ST	Cotig Mucleotide GenBank Accession	Cellular localizatrion	AMR Gene Family	Drug class	Resistance Mechanism_ref	Representative ARG	Intrinsic/acquired	One Health origin	Human specimen/Animal type/Environment type	Geographical location
GCF_003369775.1	-	NZ_CP030910.1	Chromosome	AAC(2')	aminoglycoside antibiotic	antibiotic inactivation	AAC(2')-IIa	Acquired	Human	Respiratory	South Korea
GCF_004373565.1	395	NZ_RWSP01000003.1	Chromosome	AAC(2')	aminoglycoside antibiotic	antibiotic inactivation	AAC(2')-IIa	Acquired	Human	Respiratory(CF)	Canada
GCF_000215775.4	175	NZ_AEVV03000013.1	Chromosome	AAC(3)	aminoglycoside antibiotic	antibiotic inactivation	AAC(3)-Ia	Acquired
GCF_900707045.1	231	NZ_CAADJY010000605.1	Chromosome	AAC(3)	aminoglycoside antibiotic	antibiotic inactivation	AAC(3)-Ia	Acquired	Human		Spain
GCF_900707135.1	155	NZ_CAADKF010001754.1	Chromosome	AAC(3)	aminoglycoside antibiotic	antibiotic inactivation	AAC(3)-Ia	Acquired	Human		Spain
GCF_900707205.1	-	NZ_CAADKN010000570.1	Chromosome	AAC(3)	aminoglycoside antibiotic	antibiotic inactivation	AAC(3)-Ia	Acquired	Human		Spain
GCF_900707385.1	-	NZ_CAADLG010000150.1	Chromosome	AAC(3)	aminoglycoside antibiotic	antibiotic inactivation	AAC(3)-Ia	Acquired	Human		Spain
GCF_900707405.1	-	NZ_CAADLH010000341.1	Chromosome	AAC(3)	aminoglycoside antibiotic	antibiotic inactivation	AAC(3)-Ia	Acquired	Human		Spain
GCF_900707435.1	-	NZ_CAADLL010000090.1	Chromosome	AAC(3)	aminoglycoside antibiotic	antibiotic inactivation	AAC(3)-Ia	Acquired	Human		Spain
GCF_900707475.1	245	NZ_CAADLP010001143.1	Chromosome	AAC(3)	aminoglycoside antibiotic	antibiotic inactivation	AAC(3)-Ia	Acquired	Human		Spain
GCF_900707595.1	-	NZ_CAADMC010001237.1	Chromosome	AAC(3)	aminoglycoside antibiotic	antibiotic inactivation	AAC(3)-Ia	Acquired	Human		Spain
GCF_900707695.1	111	NZ_CAADMM010000541.1	Chromosome	AAC(3)	aminoglycoside antibiotic	antibiotic inactivation	AAC(3)-Ia	Acquired	Human		Spain
GCF_900707715.1	175	NZ_CAADMN010000698.1	Chromosome	AAC(3)	aminoglycoside antibiotic	antibiotic inactivation	AAC(3)-Ia	Acquired	Human		Spain
GCF_900707745.1	217	NZ_CAADMO010000627.1	Chromosome	AAC(3)	aminoglycoside antibiotic	antibiotic inactivation	AAC(3)-Ia	Acquired	Human		Spain
GCF_900707765.1	-	NZ_CAADMS010000101.1	Chromosome	AAC(3)	aminoglycoside antibiotic	antibiotic inactivation	AAC(3)-Ia	Acquired	Human		Spain
GCF_900707785.1	-	NZ_CAADMU010000463.1	Chromosome	AAC(3)	aminoglycoside antibiotic	antibiotic inactivation	AAC(3)-Ia	Acquired	Human		Spain
GCF_900707795.1	253	NZ_CAADMV010000138.1	Chromosome	AAC(3)	aminoglycoside antibiotic	antibiotic inactivation	AAC(3)-Ia	Acquired	Human		Spain
GCF_900707875.1	2875	NZ_CAADND010000153.1	Chromosome	AAC(3)	aminoglycoside antibiotic	antibiotic inactivation	AAC(3)-Ia	Acquired	Human		Spain
GCF_900707895.1	252	NZ_CAADNE010000641.1	Chromosome	AAC(3)	aminoglycoside antibiotic	antibiotic inactivation	AAC(3)-Ia	Acquired	Human		Spain
GCF_900708005.1	-	NZ_CAADNQ010000178.1	Chromosome	AAC(3)	aminoglycoside antibiotic	antibiotic inactivation	AAC(3)-Ia	Acquired	Human		Spain
GCF_900708535.1	-	NZ_CAADPQ010001107.1	Chromosome	AAC(3)	aminoglycoside antibiotic	antibiotic inactivation	AAC(3)-Ia	Acquired	Human		Spain
GCF_900708575.1	175	NZ_CAADPU010001024.1	Chromosome	AAC(3)	aminoglycoside antibiotic	antibiotic inactivation	AAC(3)-Ia	Acquired	Human		Spain
GCF_900708695.1	155	NZ_CAADQF010000671.1	Chromosome	AAC(3)	aminoglycoside antibiotic	antibiotic inactivation	AAC(3)-Ia	Acquired	Human		Spain
GCF_015317245.1	244	NZ_JABDTX010000017.1	Chromosome	AAC(3)	aminoglycoside antibiotic	antibiotic inactivation	AAC(3)-Ia	Acquired	Human	Urine	Portugal
GCF_015317275.1	-	NZ_JABDTY010000019.1	Chromosome	AAC(3)	aminoglycoside antibiotic	antibiotic inactivation	AAC(3)-Ia	Acquired	Human	Urine	Portugal
GCF_015317325.1	179	NZ_JABDUC010000044.1	Chromosome	AAC(3)	aminoglycoside antibiotic	antibiotic inactivation	AAC(3)-Ia	Acquired	Human	Urine	Portugal
GCF_015317675.1	-	NZ_JABDUR010000893.1	Chromosome	AAC(3)	aminoglycoside antibiotic	antibiotic inactivation	AAC(3)-Ia	Acquired	Human	Abdomen	Portugal
GCF_013328495.1	308	NZ_JABUGL010000028.1	Chromosome	AAC(3)	aminoglycoside antibiotic	antibiotic inactivation	AAC(3)-Ia	Acquired	Human	Respiratory	France
GCF_013912895.1	357	NZ_JACEPP010000057.1	Chromosome	AAC(3)	aminoglycoside antibiotic	antibiotic inactivation	AAC(3)-Ia	Acquired	Human	Respiratory	France
GCF_013912925.1	244	NZ_JACEPQ010000030.1	Chromosome	AAC(3)	aminoglycoside antibiotic	antibiotic inactivation	AAC(3)-Ia	Acquired	Human	Respiratory	France
GCF_013913245.1	244	NZ_JACEQH010000043.1	Chromosome	AAC(3)	aminoglycoside antibiotic	antibiotic inactivation	AAC(3)-Ia	Acquired	Human	Urine	France
GCF_018920745.1	235	NZ_JACVNN010000076.1	Chromosome	AAC(3)	aminoglycoside antibiotic	antibiotic inactivation	AAC(3)-Ia	Acquired	Environment	Wastewater-related	Australia
GCF_018920685.1	235	NZ_JACVNO010000076.1	Chromosome	AAC(3)	aminoglycoside antibiotic	antibiotic inactivation	AAC(3)-Ia	Acquired	Environment	Wastewater-related	Australia
GCF_018920645.1	235	NZ_JACVNR010000105.1	Chromosome	AAC(3)	aminoglycoside antibiotic	antibiotic inactivation	AAC(3)-Ia	Acquired	Environment	Wastewater-related	Australia
GCF_018920655.1	235	NZ_JACVNS010000133.1	Chromosome	AAC(3)	aminoglycoside antibiotic	antibiotic inactivation	AAC(3)-Ia	Acquired	Environment	Wastewater-related	Australia
GCF_018920585.1	815	NZ_JACVNU010000277.1	Chromosome	AAC(3)	aminoglycoside antibiotic	antibiotic inactivation	AAC(3)-Ia	Acquired	Environment	Wastewater-related	Australia
GCF_016905405.1	17	NZ_JAFFGY010000016.1	Chromosome	AAC(3)	aminoglycoside antibiotic	antibiotic inactivation	AAC(3)-Ia	Acquired	Human	Urine	USA
GCF_020404705.1	179	NZ_JAIEXW010000001.1	Chromosome	AAC(3)	aminoglycoside antibiotic	antibiotic inactivation	AAC(3)-Ia	Acquired			Portugal
GCF_021061185.1	235	NZ_JAIGZU010000098.1	Chromosome	AAC(3)	aminoglycoside antibiotic	antibiotic inactivation	AAC(3)-Ia	Acquired	Human		Spain
GCF_024107385.1	549	NZ_JAJRGL010000130.1	Chromosome	AAC(3)	aminoglycoside antibiotic	antibiotic inactivation	AAC(3)-Ia	Acquired	Human		United Kingdom
GCF_024107345.1	549	NZ_JAJRGM010000062.1	Chromosome	AAC(3)	aminoglycoside antibiotic	antibiotic inactivation	AAC(3)-Ia	Acquired	Human		United Kingdom
GCF_024107375.1	549	NZ_JAJRGN010000055.1	Chromosome	AAC(3)	aminoglycoside antibiotic	antibiotic inactivation	AAC(3)-Ia	Acquired	Human		United Kingdom
GCF_024107315.1	549	NZ_JAJRGO010000078.1	Chromosome	AAC(3)	aminoglycoside antibiotic	antibiotic inactivation	AAC(3)-Ia	Acquired	Human		United Kingdom
GCF_024107275.1	549	NZ_JAJRGP010000031.1	Chromosome	AAC(3)	aminoglycoside antibiotic	antibiotic inactivation	AAC(3)-Ia	Acquired	Human		United Kingdom
GCF_024107245.1	549	NZ_JAJRGQ010000001.1	Chromosome	AAC(3)	aminoglycoside antibiotic	antibiotic inactivation	AAC(3)-Ia	Acquired	Human		United Kingdom
GCF_024107255.1	549	NZ_JAJRGR010000030.1	Chromosome	AAC(3)	aminoglycoside antibiotic	antibiotic inactivation	AAC(3)-Ia	Acquired	Human		United Kingdom
GCF_024107235.1	549	NZ_JAJRGS010000029.1	Chromosome	AAC(3)	aminoglycoside antibiotic	antibiotic inactivation	AAC(3)-Ia	Acquired	Human		United Kingdom
GCF_024107215.1	549	NZ_JAJRGT010000091.1	Chromosome	AAC(3)	aminoglycoside antibiotic	antibiotic inactivation	AAC(3)-Ia	Acquired	Human		United Kingdom
GCF_024107175.1	549	NZ_JAJRGU010000106.1	Chromosome	AAC(3)	aminoglycoside antibiotic	antibiotic inactivation	AAC(3)-Ia	Acquired	Human		United Kingdom
GCF_024107195.1	549	NZ_JAJRGV010000066.1	Chromosome	AAC(3)	aminoglycoside antibiotic	antibiotic inactivation	AAC(3)-Ia	Acquired	Human		United Kingdom
GCF_024107115.1	549	NZ_JAJRGW010000004.1	Chromosome	AAC(3)	aminoglycoside antibiotic	antibiotic inactivation	AAC(3)-Ia	Acquired	Human		United Kingdom
GCF_024107145.1	549	NZ_JAJRGX010000093.1	Chromosome	AAC(3)	aminoglycoside antibiotic	antibiotic inactivation	AAC(3)-Ia	Acquired	Human		United Kingdom
GCF_024107135.1	549	NZ_JAJRGY010000031.1	Chromosome	AAC(3)	aminoglycoside antibiotic	antibiotic inactivation	AAC(3)-Ia	Acquired	Human		United Kingdom
GCF_024107075.1	549	NZ_JAJRGZ010000028.1	Chromosome	AAC(3)	aminoglycoside antibiotic	antibiotic inactivation	AAC(3)-Ia	Acquired	Human		United Kingdom
GCF_024107095.1	549	NZ_JAJRHA010000027.1	Chromosome	AAC(3)	aminoglycoside antibiotic	antibiotic inactivation	AAC(3)-Ia	Acquired	Human		United Kingdom
GCF_024107055.1	549	NZ_JAJRHB010000089.1	Chromosome	AAC(3)	aminoglycoside antibiotic	antibiotic inactivation	AAC(3)-Ia	Acquired	Human		United Kingdom
GCF_024107015.1	549	NZ_JAJRHC010000082.1	Chromosome	AAC(3)	aminoglycoside antibiotic	antibiotic inactivation	AAC(3)-Ia	Acquired	Human		United Kingdom
GCF_024107025.1	549	NZ_JAJRHD010000059.1	Chromosome	AAC(3)	aminoglycoside antibiotic	antibiotic inactivation	AAC(3)-Ia	Acquired	Human		United Kingdom
GCF_024106995.1	549	NZ_JAJRHE010000003.1	Chromosome	AAC(3)	aminoglycoside antibiotic	antibiotic inactivation	AAC(3)-Ia	Acquired	Human		United Kingdom
GCF_024106975.1	549	NZ_JAJRHF010000073.1	Chromosome	AAC(3)	aminoglycoside antibiotic	antibiotic inactivation	AAC(3)-Ia	Acquired	Human		United Kingdom
GCF_024106955.1	549	NZ_JAJRHG010000065.1	Chromosome	AAC(3)	aminoglycoside antibiotic	antibiotic inactivation	AAC(3)-Ia	Acquired	Human		United Kingdom
GCF_024106935.1	549	NZ_JAJRHH010000053.1	Chromosome	AAC(3)	aminoglycoside antibiotic	antibiotic inactivation	AAC(3)-Ia	Acquired	Human		United Kingdom
GCF_024106875.1	549	NZ_JAJRHI010000028.1	Chromosome	AAC(3)	aminoglycoside antibiotic	antibiotic inactivation	AAC(3)-Ia	Acquired	Human		United Kingdom
GCF_024106915.1	549	NZ_JAJRHJ010000031.1	Chromosome	AAC(3)	aminoglycoside antibiotic	antibiotic inactivation	AAC(3)-Ia	Acquired	Human		United Kingdom
GCF_024106895.1	549	NZ_JAJRHK010000088.1	Chromosome	AAC(3)	aminoglycoside antibiotic	antibiotic inactivation	AAC(3)-Ia	Acquired	Human		United Kingdom
GCF_024106855.1	549	NZ_JAJRHL010000070.1	Chromosome	AAC(3)	aminoglycoside antibiotic	antibiotic inactivation	AAC(3)-Ia	Acquired	Human		United Kingdom
GCF_024106795.1	549	NZ_JAJRHM010000059.1	Chromosome	AAC(3)	aminoglycoside antibiotic	antibiotic inactivation	AAC(3)-Ia	Acquired	Human		United Kingdom
GCF_024106785.1	549	NZ_JAJRHN010000076.1	Chromosome	AAC(3)	aminoglycoside antibiotic	antibiotic inactivation	AAC(3)-Ia	Acquired	Human		United Kingdom
GCF_024106835.1	549	NZ_JAJRHO010000056.1	Chromosome	AAC(3)	aminoglycoside antibiotic	antibiotic inactivation	AAC(3)-Ia	Acquired	Human		United Kingdom
GCF_024106775.1	549	NZ_JAJRHP010000031.1	Chromosome	AAC(3)	aminoglycoside antibiotic	antibiotic inactivation	AAC(3)-Ia	Acquired	Human		United Kingdom
GCF_024106755.1	549	NZ_JAJRHQ010000067.1	Chromosome	AAC(3)	aminoglycoside antibiotic	antibiotic inactivation	AAC(3)-Ia	Acquired	Human		United Kingdom
GCF_024106655.1	549	NZ_JAJRHR010000025.1	Chromosome	AAC(3)	aminoglycoside antibiotic	antibiotic inactivation	AAC(3)-Ia	Acquired	Human		United Kingdom
GCF_024106735.1	549	NZ_JAJRHS010000492.1	Chromosome	AAC(3)	aminoglycoside antibiotic	antibiotic inactivation	AAC(3)-Ia	Acquired	Human		United Kingdom
GCF_024106665.1	549	NZ_JAJRHT010000026.1	Chromosome	AAC(3)	aminoglycoside antibiotic	antibiotic inactivation	AAC(3)-Ia	Acquired	Human		United Kingdom
GCF_024106675.1	549	NZ_JAJRHU010000063.1	Chromosome	AAC(3)	aminoglycoside antibiotic	antibiotic inactivation	AAC(3)-Ia	Acquired	Human		United Kingdom
GCF_024106685.1	549	NZ_JAJRHV010000063.1	Chromosome	AAC(3)	aminoglycoside antibiotic	antibiotic inactivation	AAC(3)-Ia	Acquired	Human		United Kingdom
GCF_024106625.1	549	NZ_JAJRHW010000076.1	Chromosome	AAC(3)	aminoglycoside antibiotic	antibiotic inactivation	AAC(3)-Ia	Acquired	Human		United Kingdom
GCF_024106605.1	549	NZ_JAJRHX010000031.1	Chromosome	AAC(3)	aminoglycoside antibiotic	antibiotic inactivation	AAC(3)-Ia	Acquired	Human		United Kingdom
GCF_024106555.1	549	NZ_JAJRHY010000029.1	Chromosome	AAC(3)	aminoglycoside antibiotic	antibiotic inactivation	AAC(3)-Ia	Acquired	Human		United Kingdom
GCF_024106585.1	549	NZ_JAJRHZ010000027.1	Chromosome	AAC(3)	aminoglycoside antibiotic	antibiotic inactivation	AAC(3)-Ia	Acquired	Human		United Kingdom
GCF_024106575.1	549	NZ_JAJRIA010000028.1	Chromosome	AAC(3)	aminoglycoside antibiotic	antibiotic inactivation	AAC(3)-Ia	Acquired	Human		United Kingdom
GCF_024106535.1	549	NZ_JAJRIB010000069.1	Chromosome	AAC(3)	aminoglycoside antibiotic	antibiotic inactivation	AAC(3)-Ia	Acquired	Human		United Kingdom
GCF_024106475.1	549	NZ_JAJRIC010000065.1	Chromosome	AAC(3)	aminoglycoside antibiotic	antibiotic inactivation	AAC(3)-Ia	Acquired	Human		United Kingdom
GCF_024106515.1	549	NZ_JAJRID010000118.1	Chromosome	AAC(3)	aminoglycoside antibiotic	antibiotic inactivation	AAC(3)-Ia	Acquired	Human		United Kingdom
GCF_024106455.1	549	NZ_JAJRIE010000026.1	Chromosome	AAC(3)	aminoglycoside antibiotic	antibiotic inactivation	AAC(3)-Ia	Acquired	Human		United Kingdom
GCF_024106465.1	549	NZ_JAJRIF010000029.1	Chromosome	AAC(3)	aminoglycoside antibiotic	antibiotic inactivation	AAC(3)-Ia	Acquired	Human		United Kingdom
GCF_024106435.1	549	NZ_JAJRIG010000030.1	Chromosome	AAC(3)	aminoglycoside antibiotic	antibiotic inactivation	AAC(3)-Ia	Acquired	Human		United Kingdom
GCF_024106415.1	549	NZ_JAJRIH010000078.1	Chromosome	AAC(3)	aminoglycoside antibiotic	antibiotic inactivation	AAC(3)-Ia	Acquired	Human	Repiratory(CF)	United Kingdom
GCF_023928045.1	175	NZ_JALIYC010000092.1	Chromosome	AAC(3)	aminoglycoside antibiotic	antibiotic inactivation	AAC(3)-Ia	Acquired	Human	Respiratory	United Kingdom
GCF_023932405.1	175	NZ_JALIYD010000045.1	Chromosome	AAC(3)	aminoglycoside antibiotic	antibiotic inactivation	AAC(3)-Ia	Acquired	Human	Respiratory	United Kingdom
GCF_023932415.1	175	NZ_JALIYE010000001.1	Chromosome	AAC(3)	aminoglycoside antibiotic	antibiotic inactivation	AAC(3)-Ia	Acquired	Human	Respiratory	United Kingdom
GCF_023932305.1	175	NZ_JALIYG010000025.1	Chromosome	AAC(3)	aminoglycoside antibiotic	antibiotic inactivation	AAC(3)-Ia	Acquired	Human	Respiratory	United Kingdom
GCF_023927915.1	175	NZ_JALIYJ010000027.1	Chromosome	AAC(3)	aminoglycoside antibiotic	antibiotic inactivation	AAC(3)-Ia	Acquired	Human	Respiratory	United Kingdom
GCF_023927965.1	175	NZ_JALIYK010000061.1	Chromosome	AAC(3)	aminoglycoside antibiotic	antibiotic inactivation	AAC(3)-Ia	Acquired	Human	Respiratory	United Kingdom
GCF_023932245.1	175	NZ_JALIYL010000099.1	Chromosome	AAC(3)	aminoglycoside antibiotic	antibiotic inactivation	AAC(3)-Ia	Acquired	Human	Respiratory	United Kingdom
GCF_023932215.1	175	NZ_JALIYM010000085.1	Chromosome	AAC(3)	aminoglycoside antibiotic	antibiotic inactivation	AAC(3)-Ia	Acquired	Human	Respiratory	United Kingdom
GCF_023927925.1	175	NZ_JALIYN010000042.1	Chromosome	AAC(3)	aminoglycoside antibiotic	antibiotic inactivation	AAC(3)-Ia	Acquired	Human	Respiratory	United Kingdom
GCF_023927905.1	175	NZ_JALIYO010000107.1	Chromosome	AAC(3)	aminoglycoside antibiotic	antibiotic inactivation	AAC(3)-Ia	Acquired	Human	Respiratory	United Kingdom
GCF_023927885.1	175	NZ_JALIYP010000071.1	Chromosome	AAC(3)	aminoglycoside antibiotic	antibiotic inactivation	AAC(3)-Ia	Acquired	Human	Respiratory	United Kingdom
GCF_030182735.1	111	NZ_JARTLQ010000308.1	Chromosome	AAC(3)	aminoglycoside antibiotic	antibiotic inactivation	AAC(3)-Ia	Acquired	Human		Australia
GCF_030182735.1	111	NZ_JARTLQ010000308.1	Chromosome	AAC(3)	aminoglycoside antibiotic	antibiotic inactivation	AAC(3)-Ia	Acquired	Human		Australia
GCF_030186195.1	111	NZ_JARTSF010000096.1	Chromosome	AAC(3)	aminoglycoside antibiotic	antibiotic inactivation	AAC(3)-Ia	Acquired	Human	Urine	Australia
GCF_030186295.1	111	NZ_JARTSL010000090.1	Chromosome	AAC(3)	aminoglycoside antibiotic	antibiotic inactivation	AAC(3)-Ia	Acquired	Human	Urine	Australia
GCF_030186335.1	111	NZ_JARTSN010000091.1	Chromosome	AAC(3)	aminoglycoside antibiotic	antibiotic inactivation	AAC(3)-Ia	Acquired	Human	Urine	Australia
GCF_002927235.1	111	NZ_JPEY01000001.1	Chromosome	AAC(3)	aminoglycoside antibiotic	antibiotic inactivation	AAC(3)-Ia	Acquired	Human	Blood	USA
GCF_002927035.1	111	NZ_JPFE01000001.1	Chromosome	AAC(3)	aminoglycoside antibiotic	antibiotic inactivation	AAC(3)-Ia	Acquired	Human	Respiratory	USA
GCF_002927135.1	111	NZ_JPFG01000004.1	Chromosome	AAC(3)	aminoglycoside antibiotic	antibiotic inactivation	AAC(3)-Ia	Acquired	Human	Respiratory	USA
GCF_000794985.1	235	NZ_JTWA01000186.1	Chromosome	AAC(3)	aminoglycoside antibiotic	antibiotic inactivation	AAC(3)-Ia	Acquired	Human	Respiratory	USA
GCF_000794455.1	348	NZ_JTXS01000097.1	Chromosome	AAC(3)	aminoglycoside antibiotic	antibiotic inactivation	AAC(3)-Ia	Acquired	Human	Urine	Germany
GCF_000481565.1	1128	NZ_KI519142.1	Chromosome	AAC(3)	aminoglycoside antibiotic	antibiotic inactivation	AAC(3)-Ia	Acquired	Human	Abdomen	USA
GCF_001451225.1	-	NZ_LLPC01000039.1	Chromosome	AAC(3)	aminoglycoside antibiotic	antibiotic inactivation	AAC(3)-Ia	Acquired			France
GCF_001482875.1	654	NZ_LORB01000003.1	Chromosome	AAC(3)	aminoglycoside antibiotic	antibiotic inactivation	AAC(3)-Ia	Acquired	Human	eye	India
GCF_003698505.1	1919	NZ_MCMG01000006.1	Chromosome	AAC(3)	aminoglycoside antibiotic	antibiotic inactivation	AAC(3)-Ia	Acquired	Human	Respiratory(CF)	Germany
GCF_002088215.1	532	NZ_MWWM01000109.1	Chromosome	AAC(3)	aminoglycoside antibiotic	antibiotic inactivation	AAC(3)-Ia	Acquired	Human	Blood	Australia
GCF_002188695.1	244	NZ_NINN01000021.1	Chromosome	AAC(3)	aminoglycoside antibiotic	antibiotic inactivation	AAC(3)-Ia	Acquired	Human	Urine	Portugal
GCF_002188645.1	282	NZ_NINO01000017.1	Chromosome	AAC(3)	aminoglycoside antibiotic	antibiotic inactivation	AAC(3)-Ia	Acquired	Human	Urine	Portugal
GCF_002188545.1	175	NZ_NINQ01000001.1	Chromosome	AAC(3)	aminoglycoside antibiotic	antibiotic inactivation	AAC(3)-Ia	Acquired	Human		Portugal
GCF_002188535.1	179	NZ_NINR01000084.1	Chromosome	AAC(3)	aminoglycoside antibiotic	antibiotic inactivation	AAC(3)-Ia	Acquired	Human	Urine	Portugal
GCF_002188615.1	253	NZ_NINT01000013.1	Chromosome	AAC(3)	aminoglycoside antibiotic	antibiotic inactivation	AAC(3)-Ia	Acquired	Human	Respiratory	Portugal
GCF_002188625.1	111	NZ_NINV01000065.1	Chromosome	AAC(3)	aminoglycoside antibiotic	antibiotic inactivation	AAC(3)-Ia	Acquired	Human	Urine	Portugal
GCF_007860265.1	253	NZ_SZXO01000004.1	Chromosome	AAC(3)	aminoglycoside antibiotic	antibiotic inactivation	AAC(3)-Ia	Acquired			Ireland
GCF_007860305.1	253	NZ_SZXP01000005.1	Chromosome	AAC(3)	aminoglycoside antibiotic	antibiotic inactivation	AAC(3)-Ia	Acquired			Ireland
GCF_007860275.1	253	NZ_SZXQ01000004.1	Chromosome	AAC(3)	aminoglycoside antibiotic	antibiotic inactivation	AAC(3)-Ia	Acquired			Ireland
GCF_026012695.1	3151	NZ_BSAN01000116.1	Chromosome	AAC(3)	aminoglycoside antibiotic	antibiotic inactivation	AAC(3)-Ib	Acquired	Human		Viet Nam
GCF_900707115.1	-	NZ_CAADKH010000646.1	Chromosome	AAC(3)	aminoglycoside antibiotic	antibiotic inactivation	AAC(3)-Ib	Acquired	Human		Spain
GCF_900707605.1	-	NZ_CAADMA010000800.1	Chromosome	AAC(3)	aminoglycoside antibiotic	antibiotic inactivation	AAC(3)-Ib	Acquired	Human		Spain
GCF_903684655.1	234	NZ_CAHPSG010000069.1	Chromosome	AAC(3)	aminoglycoside antibiotic	antibiotic inactivation	AAC(3)-Ib	Acquired			Ghana
GCF_025790885.1	2406	NZ_CP107257.1	Chromosome	AAC(3)	aminoglycoside antibiotic	antibiotic inactivation	AAC(3)-Ib	Acquired	Human	Urine	USA
GCF_001181425.1	111	NZ_CVWQ01000099.1	Chromosome	AAC(3)	aminoglycoside antibiotic	antibiotic inactivation	AAC(3)-Ib	Acquired
GCF_026126695.1	282	NZ_JACYDY010000011.1	Chromosome	AAC(3)	aminoglycoside antibiotic	antibiotic inactivation	AAC(3)-Ib	Acquired	Human		USA
GCF_026126685.1	282	NZ_JACYDZ010000010.1	Chromosome	AAC(3)	aminoglycoside antibiotic	antibiotic inactivation	AAC(3)-Ib	Acquired	Human		USA
GCF_026126955.1	282	NZ_JACYEL010000014.1	Chromosome	AAC(3)	aminoglycoside antibiotic	antibiotic inactivation	AAC(3)-Ib	Acquired	Human		USA
GCF_026126935.1	282	NZ_JACYEM010000009.1	Chromosome	AAC(3)	aminoglycoside antibiotic	antibiotic inactivation	AAC(3)-Ib	Acquired	Human		USA
GCF_018027095.1	155	NZ_JAGEYN010000113.1	Chromosome	AAC(3)	aminoglycoside antibiotic	antibiotic inactivation	AAC(3)-Ib	Acquired	Human		USA
GCF_018027175.1	155	NZ_JAGEYO010000118.1	Chromosome	AAC(3)	aminoglycoside antibiotic	antibiotic inactivation	AAC(3)-Ib	Acquired	Human		USA
GCF_018027085.1	155	NZ_JAGEYP010000112.1	Chromosome	AAC(3)	aminoglycoside antibiotic	antibiotic inactivation	AAC(3)-Ib	Acquired	Human		USA
GCF_025662355.1	179	NZ_JAOVBC010000081.1	Chromosome	AAC(3)	aminoglycoside antibiotic	antibiotic inactivation	AAC(3)-Ib	Acquired	Human		USA
GCF_025661675.1	179	NZ_JAOVCL010000081.1	Chromosome	AAC(3)	aminoglycoside antibiotic	antibiotic inactivation	AAC(3)-Ib	Acquired	Human		USA
GCF_025661435.1	179	NZ_JAOVCV010000005.1	Chromosome	AAC(3)	aminoglycoside antibiotic	antibiotic inactivation	AAC(3)-Ib	Acquired	Human		USA
GCF_025661075.1	179	NZ_JAOVDQ010000084.1	Chromosome	AAC(3)	aminoglycoside antibiotic	antibiotic inactivation	AAC(3)-Ib	Acquired	Human		USA
GCF_000478465.2	348	NZ_KI517350.1	Chromosome	AAC(3)	aminoglycoside antibiotic	antibiotic inactivation	AAC(3)-Ib	Acquired
GCF_002193905.1	179	NZ_NIPF01000010.1	Chromosome	AAC(3)	aminoglycoside antibiotic	antibiotic inactivation	AAC(3)-Ib	Acquired			USA
GCF_003669825.1	309	NZ_NRCE01000127.1	Chromosome	AAC(3)	aminoglycoside antibiotic	antibiotic inactivation	AAC(3)-Ib	Acquired	Human		Cote d'Ivoire
GCF_008802565.1	282	NZ_VZIS01000009.1	Chromosome	AAC(3)	aminoglycoside antibiotic	antibiotic inactivation	AAC(3)-Ib	Acquired	Human		USA
GCF_019430165.1	235	NZ_JAHYAQ010000611.1	Chromosome	aminoglycoside bifunctional resistance protein	aminoglycoside antibiotic	antibiotic inactivation	AAC(3)-Ib/AAC(6')-Ib3 bifunctional protein	Acquired	Human	Urine	Russia
GCF_900707245.1	-	NZ_CAADKS010001399.1	Chromosome	AAC(3)	aminoglycoside antibiotic	antibiotic inactivation	AAC(3)-Ic	Acquired	Human		Spain
GCF_900708055.1	-	NZ_CAADNU010000946.1	Chromosome	AAC(3)	aminoglycoside antibiotic	antibiotic inactivation	AAC(3)-Ic	Acquired	Human		Spain
GCF_900708065.1	-	NZ_CAADNW010000890.1	Chromosome	AAC(3)	aminoglycoside antibiotic	antibiotic inactivation	AAC(3)-Ic	Acquired	Human		Spain
GCF_900708095.1	-	NZ_CAADOA010000491.1	Chromosome	AAC(3)	aminoglycoside antibiotic	antibiotic inactivation	AAC(3)-Ic	Acquired	Human		Spain
GCF_902202875.1	235	NZ_CABIOT010000078.1	Chromosome	AAC(3)	aminoglycoside antibiotic	antibiotic inactivation	AAC(3)-Ic	Acquired			Indonesia
GCF_902202795.1	235	NZ_CABIOW010000061.1	Chromosome	AAC(3)	aminoglycoside antibiotic	antibiotic inactivation	AAC(3)-Ic	Acquired			Indonesia
GCF_902202805.1	235	NZ_CABIOX010000063.1	Chromosome	AAC(3)	aminoglycoside antibiotic	antibiotic inactivation	AAC(3)-Ic	Acquired			Indonesia
GCF_902202825.1	235	NZ_CABIOZ010000061.1	Chromosome	AAC(3)	aminoglycoside antibiotic	antibiotic inactivation	AAC(3)-Ic	Acquired			Indonesia
GCF_013421325.1	235	NZ_JACCIH010000071.1	Chromosome	AAC(3)	aminoglycoside antibiotic	antibiotic inactivation	AAC(3)-Ic	Acquired	Human	bone/skin/soft tissue	Russia
GCF_018066645.1	235	NZ_JAGKLQ010000134.1	Chromosome	AAC(3)	aminoglycoside antibiotic	antibiotic inactivation	AAC(3)-Ic	Acquired	Human	Urine	USA
GCF_018067405.1	235	NZ_JAGKLW010000099.1	Chromosome	AAC(3)	aminoglycoside antibiotic	antibiotic inactivation	AAC(3)-Ic	Acquired	Human	Blood	USA
GCF_018476825.1	235	NZ_JAHCUW010000106.1	Chromosome	AAC(3)	aminoglycoside antibiotic	antibiotic inactivation	AAC(3)-Ic	Acquired	Human	Respiratory	USA
GCF_019219785.1	235	NZ_JAHUXL010000146.1	Chromosome	AAC(3)	aminoglycoside antibiotic	antibiotic inactivation	AAC(3)-Ic	Acquired	Human	Respiratory	USA
GCF_025696705.1	235	NZ_JAHVZL010000036.1	Chromosome	AAC(3)	aminoglycoside antibiotic	antibiotic inactivation	AAC(3)-Ic	Acquired	Human		Saudi Arabia
GCF_025696745.1	235	NZ_JAHVZN010000037.1	Chromosome	AAC(3)	aminoglycoside antibiotic	antibiotic inactivation	AAC(3)-Ic	Acquired	Human		Saudi Arabia
GCF_025697865.1	235	NZ_JAHWBA010000048.1	Chromosome	AAC(3)	aminoglycoside antibiotic	antibiotic inactivation	AAC(3)-Ic	Acquired	Human		Saudi Arabia
GCF_019429925.1	235	NZ_JAHYAF010000331.1	Chromosome	AAC(3)	aminoglycoside antibiotic	antibiotic inactivation	AAC(3)-Ic	Acquired	Human	bone/skin/soft tissue	Russia
GCF_019430535.1	235	NZ_JAHYBI010000102.1	Chromosome	AAC(3)	aminoglycoside antibiotic	antibiotic inactivation	AAC(3)-Ic	Acquired	Human		Russia
GCF_019710645.1	235	NZ_JAIGNH010000091.1	Chromosome	AAC(3)	aminoglycoside antibiotic	antibiotic inactivation	AAC(3)-Ic	Acquired	Human	Intestine-related	USA
GCF_021295015.1	235	NZ_JAJAUB010000071.1	Chromosome	AAC(3)	aminoglycoside antibiotic	antibiotic inactivation	AAC(3)-Ic	Acquired	Human	Respiratory(CF)	Russia
GCF_021295035.1	235	NZ_JAJAUC010000046.1	Chromosome	AAC(3)	aminoglycoside antibiotic	antibiotic inactivation	AAC(3)-Ic	Acquired	Human	Respiratory(CF)	Russia
GCF_021294975.1	235	NZ_JAJAUE010000036.1	Chromosome	AAC(3)	aminoglycoside antibiotic	antibiotic inactivation	AAC(3)-Ic	Acquired	Human		Russia
GCF_021294985.1	235	NZ_JAJAUF010000053.1	Chromosome	AAC(3)	aminoglycoside antibiotic	antibiotic inactivation	AAC(3)-Ic	Acquired	Human		Russia
GCF_022551975.1	235	NZ_JAJPLE010000037.1	Chromosome	AAC(3)	aminoglycoside antibiotic	antibiotic inactivation	AAC(3)-Ic	Acquired	Human		Russia
GCF_029604125.1	235	NZ_JAKKLW010000082.1	Chromosome	AAC(3)	aminoglycoside antibiotic	antibiotic inactivation	AAC(3)-Ic	Acquired	Human	Respiratory	Pakistan
GCF_029603565.1	235	NZ_JAKKMX010000107.1	Chromosome	AAC(3)	aminoglycoside antibiotic	antibiotic inactivation	AAC(3)-Ic	Acquired	Human	bone/skin/soft tissue	Pakistan
GCF_026014295.1	235	NZ_JANUWX010000059.1	Chromosome	AAC(3)	aminoglycoside antibiotic	antibiotic inactivation	AAC(3)-Ic	Acquired	Human	Respiratory	Germany
GCF_000795705.1	235	NZ_JTWJ01000079.1	Chromosome	AAC(3)	aminoglycoside antibiotic	antibiotic inactivation	AAC(3)-Ic	Acquired	Human	Respiratory	Italy
GCF_000795435.1	235	NZ_JTZN01000290.1	Chromosome	AAC(3)	aminoglycoside antibiotic	antibiotic inactivation	AAC(3)-Ic	Acquired			India
GCF_001086655.1	235	NZ_LFMO01000007.1	Chromosome	AAC(3)	aminoglycoside antibiotic	antibiotic inactivation	AAC(3)-Ic	Acquired	Human		USA
GCF_001086635.1	235	NZ_LFMP01000013.1	Chromosome	AAC(3)	aminoglycoside antibiotic	antibiotic inactivation	AAC(3)-Ic	Acquired	Human		USA
GCF_001086735.1	235	NZ_LFMQ01000021.1	Chromosome	AAC(3)	aminoglycoside antibiotic	antibiotic inactivation	AAC(3)-Ic	Acquired	Human		USA
GCF_001086745.1	235	NZ_LFMS01000015.1	Chromosome	AAC(3)	aminoglycoside antibiotic	antibiotic inactivation	AAC(3)-Ic	Acquired	Human		USA
GCF_001086645.1	235	NZ_LFMU01000010.1	Chromosome	AAC(3)	aminoglycoside antibiotic	antibiotic inactivation	AAC(3)-Ic	Acquired	Human		USA
GCF_001454045.1	235	NZ_LLUC01000050.1	Chromosome	AAC(3)	aminoglycoside antibiotic	antibiotic inactivation	AAC(3)-Ic	Acquired	Human	Burn	Turkey
GCF_001921025.1	235	NZ_LYTS01000068.1	Chromosome	AAC(3)	aminoglycoside antibiotic	antibiotic inactivation	AAC(3)-Ic	Acquired	Human		South Africa
GCF_001921105.1	235	NZ_LYTW01000054.1	Chromosome	AAC(3)	aminoglycoside antibiotic	antibiotic inactivation	AAC(3)-Ic	Acquired	Human		Russia
GCF_001921125.1	235	NZ_LYTX01000120.1	Chromosome	AAC(3)	aminoglycoside antibiotic	antibiotic inactivation	AAC(3)-Ic	Acquired	Human		Russia
GCF_002136335.1	235	NZ_NFFC01000086.1	Chromosome	AAC(3)	aminoglycoside antibiotic	antibiotic inactivation	AAC(3)-Ic	Acquired	Human	Blood	Italy
GCF_002135635.1	235	NZ_NFFG01000103.1	Chromosome	AAC(3)	aminoglycoside antibiotic	antibiotic inactivation	AAC(3)-Ic	Acquired	Human	Respiratory	Italy
GCF_002136535.1	532	NZ_NFGU01000136.1	Chromosome	AAC(3)	aminoglycoside antibiotic	antibiotic inactivation	AAC(3)-Ic	Acquired	Human	Blood	Italy
GCF_003968235.1	235	NZ_RXTN01000057.1	Chromosome	AAC(3)	aminoglycoside antibiotic	antibiotic inactivation	AAC(3)-Ic	Acquired	Human	bone/skin/soft tissue	USA
GCF_004350355.1	235	NZ_SCWK01000109.1	Chromosome	AAC(3)	aminoglycoside antibiotic	antibiotic inactivation	AAC(3)-Ic	Acquired	Human		Italy
GCF_004349915.1	235	NZ_SCWW01000081.1	Chromosome	AAC(3)	aminoglycoside antibiotic	antibiotic inactivation	AAC(3)-Ic	Acquired	Human		Italy
GCF_004349975.1	235	NZ_SCWZ01000186.1	Chromosome	AAC(3)	aminoglycoside antibiotic	antibiotic inactivation	AAC(3)-Ic	Acquired	Human		Italy
GCF_004350095.1	235	NZ_SCXG01000063.1	Chromosome	AAC(3)	aminoglycoside antibiotic	antibiotic inactivation	AAC(3)-Ic	Acquired	Human		Italy
GCF_004350115.1	235	NZ_SCXH01000080.1	Chromosome	AAC(3)	aminoglycoside antibiotic	antibiotic inactivation	AAC(3)-Ic	Acquired	Human		Italy
GCF_004350125.1	235	NZ_SCXK01000097.1	Chromosome	AAC(3)	aminoglycoside antibiotic	antibiotic inactivation	AAC(3)-Ic	Acquired	Human		Italy
GCF_004350135.1	235	NZ_SCXL01000109.1	Chromosome	AAC(3)	aminoglycoside antibiotic	antibiotic inactivation	AAC(3)-Ic	Acquired	Human		Italy
GCF_004349415.1	-	NZ_SCYH01000594.1	Chromosome	AAC(3)	aminoglycoside antibiotic	antibiotic inactivation	AAC(3)-Ic	Acquired	Human		Italy
GCF_004350955.1	235	NZ_SCZB01000394.1	Chromosome	AAC(3)	aminoglycoside antibiotic	antibiotic inactivation	AAC(3)-Ic	Acquired	Human		Italy
GCF_004351435.1	235	NZ_SCZG01000132.1	Chromosome	AAC(3)	aminoglycoside antibiotic	antibiotic inactivation	AAC(3)-Ic	Acquired	Human		Italy
GCF_004351495.1	-	NZ_SCZH01000485.1	Chromosome	AAC(3)	aminoglycoside antibiotic	antibiotic inactivation	AAC(3)-Ic	Acquired	Human		Italy
GCF_004351065.1	-	NZ_SCZV01000752.1	Chromosome	AAC(3)	aminoglycoside antibiotic	antibiotic inactivation	AAC(3)-Ic	Acquired	Human		Italy
GCF_004351125.1	235	NZ_SDAC01000268.1	Chromosome	AAC(3)	aminoglycoside antibiotic	antibiotic inactivation	AAC(3)-Ic	Acquired	Human		Italy
GCF_004796155.1	-	NZ_SEID01000161.1	Chromosome	AAC(3)	aminoglycoside antibiotic	antibiotic inactivation	AAC(3)-Ic	Acquired	Human		Italy
GCF_009788955.1	235	NZ_VTFB01000079.1	Chromosome	AAC(3)	aminoglycoside antibiotic	antibiotic inactivation	AAC(3)-Ic	Acquired	Human		Saudi Arabia
GCF_000506885.1	823	NZ_AZHU01000083.1	Chromosome	AAC(3)	aminoglycoside antibiotic	antibiotic inactivation	AAC(3)-Id	Acquired	Human	Urine	India
GCF_003967475.1	233	NZ_BIFN01000132.1	Chromosome	AAC(3)	aminoglycoside antibiotic	antibiotic inactivation	AAC(3)-Id	Acquired	Human
GCF_003967495.1	233	NZ_BIFO01000112.1	Chromosome	AAC(3)	aminoglycoside antibiotic	antibiotic inactivation	AAC(3)-Id	Acquired	Human
GCF_949077315.1	233	NZ_CARUQS010000059.1	Chromosome	AAC(3)	aminoglycoside antibiotic	antibiotic inactivation	AAC(3)-Id	Acquired	Human	wound	Nigeria
GCF_949079015.1	233	NZ_CARUXG010000052.1	Chromosome	AAC(3)	aminoglycoside antibiotic	antibiotic inactivation	AAC(3)-Id	Acquired	Human	wound	Nigeria
GCF_013285025.1	233	NZ_JABTBU010000072.1	Chromosome	AAC(3)	aminoglycoside antibiotic	antibiotic inactivation	AAC(3)-Id	Acquired	Human		France
GCF_013285025.1	233	NZ_JABTBU010000083.1	Chromosome	AAC(3)	aminoglycoside antibiotic	antibiotic inactivation	AAC(3)-Id	Acquired	Human		France
GCF_013285025.1	233	NZ_JABTBU010000084.1	Chromosome	AAC(3)	aminoglycoside antibiotic	antibiotic inactivation	AAC(3)-Id	Acquired	Human		France
GCF_013284995.1	233	NZ_JABTBV010000066.1	Chromosome	AAC(3)	aminoglycoside antibiotic	antibiotic inactivation	AAC(3)-Id	Acquired	Human		France
GCF_013284995.1	233	NZ_JABTBV010000086.1	Chromosome	AAC(3)	aminoglycoside antibiotic	antibiotic inactivation	AAC(3)-Id	Acquired	Human		France
GCF_013284995.1	233	NZ_JABTBV010000087.1	Chromosome	AAC(3)	aminoglycoside antibiotic	antibiotic inactivation	AAC(3)-Id	Acquired	Human		France
GCF_013284985.1	233	NZ_JABTBW010000098.1	Chromosome	AAC(3)	aminoglycoside antibiotic	antibiotic inactivation	AAC(3)-Id	Acquired	Human	bone/skin/soft tissue	France
GCF_013284985.1	233	NZ_JABTBW010000137.1	Chromosome	AAC(3)	aminoglycoside antibiotic	antibiotic inactivation	AAC(3)-Id	Acquired	Human	bone/skin/soft tissue	France
GCF_013284985.1	233	NZ_JABTBW010000138.1	Chromosome	AAC(3)	aminoglycoside antibiotic	antibiotic inactivation	AAC(3)-Id	Acquired	Human	bone/skin/soft tissue	France
GCF_013284945.1	233	NZ_JABTBX010000054.1	Chromosome	AAC(3)	aminoglycoside antibiotic	antibiotic inactivation	AAC(3)-Id	Acquired	Human	bone/skin/soft tissue	France
GCF_013284945.1	233	NZ_JABTBX010000117.1	Chromosome	AAC(3)	aminoglycoside antibiotic	antibiotic inactivation	AAC(3)-Id	Acquired	Human	bone/skin/soft tissue	France
GCF_013284915.1	233	NZ_JABTBY010000058.1	Chromosome	AAC(3)	aminoglycoside antibiotic	antibiotic inactivation	AAC(3)-Id	Acquired	Human	Urine	France
GCF_013284915.1	233	NZ_JABTBY010000078.1	Chromosome	AAC(3)	aminoglycoside antibiotic	antibiotic inactivation	AAC(3)-Id	Acquired	Human	Urine	France
GCF_013284955.1	233	NZ_JABTBZ010000048.1	Chromosome	AAC(3)	aminoglycoside antibiotic	antibiotic inactivation	AAC(3)-Id	Acquired	Human	Urine	France
GCF_013284955.1	233	NZ_JABTBZ010000065.1	Chromosome	AAC(3)	aminoglycoside antibiotic	antibiotic inactivation	AAC(3)-Id	Acquired	Human	Urine	France
GCF_013284955.1	233	NZ_JABTBZ010000066.1	Chromosome	AAC(3)	aminoglycoside antibiotic	antibiotic inactivation	AAC(3)-Id	Acquired	Human	Urine	France
GCF_013284895.1	233	NZ_JABTCA010000029.1	Chromosome	AAC(3)	aminoglycoside antibiotic	antibiotic inactivation	AAC(3)-Id	Acquired	Human	Intestine-related	France
GCF_013284895.1	233	NZ_JABTCA010000138.1	Chromosome	AAC(3)	aminoglycoside antibiotic	antibiotic inactivation	AAC(3)-Id	Acquired	Human	Intestine-related	France
GCF_013284875.1	233	NZ_JABTCB010000047.1	Chromosome	AAC(3)	aminoglycoside antibiotic	antibiotic inactivation	AAC(3)-Id	Acquired	Human	Urine	France
GCF_013284875.1	233	NZ_JABTCB010000075.1	Chromosome	AAC(3)	aminoglycoside antibiotic	antibiotic inactivation	AAC(3)-Id	Acquired	Human	Urine	France
GCF_013284875.1	233	NZ_JABTCB010000076.1	Chromosome	AAC(3)	aminoglycoside antibiotic	antibiotic inactivation	AAC(3)-Id	Acquired	Human	Urine	France
GCF_013284855.1	233	NZ_JABTCC010000033.1	Chromosome	AAC(3)	aminoglycoside antibiotic	antibiotic inactivation	AAC(3)-Id	Acquired	Human		France
GCF_013284855.1	233	NZ_JABTCC010000053.1	Chromosome	AAC(3)	aminoglycoside antibiotic	antibiotic inactivation	AAC(3)-Id	Acquired	Human		France
GCF_013284845.1	233	NZ_JABTCD010000045.1	Chromosome	AAC(3)	aminoglycoside antibiotic	antibiotic inactivation	AAC(3)-Id	Acquired	Human		France
GCF_013284845.1	233	NZ_JABTCD010000059.1	Chromosome	AAC(3)	aminoglycoside antibiotic	antibiotic inactivation	AAC(3)-Id	Acquired	Human		France
GCF_013284845.1	233	NZ_JABTCD010000060.1	Chromosome	AAC(3)	aminoglycoside antibiotic	antibiotic inactivation	AAC(3)-Id	Acquired	Human		France
GCF_013421325.1	235	NZ_JACCIH010000090.1	Chromosome	AAC(3)	aminoglycoside antibiotic	antibiotic inactivation	AAC(3)-Id	Acquired	Human	bone/skin/soft tissue	Russia
GCF_016762735.1	3472	NZ_JADEYD010000028.1	Chromosome	AAC(3)	aminoglycoside antibiotic	antibiotic inactivation	AAC(3)-Id	Acquired	Human	Respiratory	Pakistan
GCF_016054795.1	233	NZ_JAECSD010000119.1	Chromosome	AAC(3)	aminoglycoside antibiotic	antibiotic inactivation	AAC(3)-Id	Acquired	Human	Blood	Brazil
GCF_016054915.1	233	NZ_JAECSH010000155.1	Chromosome	AAC(3)	aminoglycoside antibiotic	antibiotic inactivation	AAC(3)-Id	Acquired	Human		Brazil
GCF_016055245.1	233	NZ_JAECSQ010000364.1	Chromosome	AAC(3)	aminoglycoside antibiotic	antibiotic inactivation	AAC(3)-Id	Acquired	Human	Blood	Brazil
GCF_016056035.1	233	NZ_JAECUE010000089.1	Chromosome	AAC(3)	aminoglycoside antibiotic	antibiotic inactivation	AAC(3)-Id	Acquired	Human	Blood	Brazil
GCF_025697365.1	233	NZ_JAHWAK010000033.1	Chromosome	AAC(3)	aminoglycoside antibiotic	antibiotic inactivation	AAC(3)-Id	Acquired	Human		Saudi Arabia
GCF_019429925.1	235	NZ_JAHYAF010000389.1	Chromosome	AAC(3)	aminoglycoside antibiotic	antibiotic inactivation	AAC(3)-Id	Acquired	Human	bone/skin/soft tissue	Russia
GCF_019430165.1	235	NZ_JAHYAQ010000261.1	Chromosome	AAC(3)	aminoglycoside antibiotic	antibiotic inactivation	AAC(3)-Id	Acquired	Human	Urine	Russia
GCF_020180385.1	233	NZ_JAIPSL010000071.1	Chromosome	AAC(3)	aminoglycoside antibiotic	antibiotic inactivation	AAC(3)-Id	Acquired	Human		Kenya
GCF_021295035.1	235	NZ_JAJAUC010000053.1	Chromosome	AAC(3)	aminoglycoside antibiotic	antibiotic inactivation	AAC(3)-Id	Acquired	Human	Respiratory(CF)	Russia
GCF_021295055.1	235	NZ_JAJAUD010000059.1	Chromosome	AAC(3)	aminoglycoside antibiotic	antibiotic inactivation	AAC(3)-Id	Acquired	Human	Respiratory(CF)	Russia
GCF_021294975.1	235	NZ_JAJAUE010000037.1	Chromosome	AAC(3)	aminoglycoside antibiotic	antibiotic inactivation	AAC(3)-Id	Acquired	Human		Russia
GCF_022406615.1	233	NZ_JAJPFR010000167.1	Chromosome	AAC(3)	aminoglycoside antibiotic	antibiotic inactivation	AAC(3)-Id	Acquired
GCF_022551975.1	235	NZ_JAJPLE010000039.1	Chromosome	AAC(3)	aminoglycoside antibiotic	antibiotic inactivation	AAC(3)-Id	Acquired	Human		Russia
GCF_022555895.1	235	NZ_JAJPNT010000039.1	Chromosome	AAC(3)	aminoglycoside antibiotic	antibiotic inactivation	AAC(3)-Id	Acquired	Human		Russia
GCF_029605435.1	823	NZ_JAKKJI010000043.1	Chromosome	AAC(3)	aminoglycoside antibiotic	antibiotic inactivation	AAC(3)-Id	Acquired	Human	Respiratory	Pakistan
GCF_029605285.1	3472	NZ_JAKKJO010000033.1	Chromosome	AAC(3)	aminoglycoside antibiotic	antibiotic inactivation	AAC(3)-Id	Acquired	Human	bone/skin/soft tissue	Pakistan
GCF_029605255.1	3472	NZ_JAKKJR010000036.1	Chromosome	AAC(3)	aminoglycoside antibiotic	antibiotic inactivation	AAC(3)-Id	Acquired	Human	bone/skin/soft tissue	Pakistan
GCF_029604625.1	3472	NZ_JAKKKW010000032.1	Chromosome	AAC(3)	aminoglycoside antibiotic	antibiotic inactivation	AAC(3)-Id	Acquired	Human	Respiratory	Pakistan
GCF_029604525.1	3472	NZ_JAKKLB010000042.1	Chromosome	AAC(3)	aminoglycoside antibiotic	antibiotic inactivation	AAC(3)-Id	Acquired	Human	Respiratory	Pakistan
GCF_029604145.1	823	NZ_JAKKLU010000053.1	Chromosome	AAC(3)	aminoglycoside antibiotic	antibiotic inactivation	AAC(3)-Id	Acquired	Human	Respiratory	Pakistan
GCF_029603725.1	823	NZ_JAKKMN010000029.1	Chromosome	AAC(3)	aminoglycoside antibiotic	antibiotic inactivation	AAC(3)-Id	Acquired	Human	Respiratory	Pakistan
GCF_029605925.1	3472	NZ_JAKKNU010000043.1	Chromosome	AAC(3)	aminoglycoside antibiotic	antibiotic inactivation	AAC(3)-Id	Acquired	Human	bone/skin/soft tissue	Pakistan
GCF_023060935.1	233	NZ_JALLCC010000057.1	Chromosome	AAC(3)	aminoglycoside antibiotic	antibiotic inactivation	AAC(3)-Id	Acquired	Human	Blood	Brazil
GCF_023060945.1	233	NZ_JALLCV010000091.1	Chromosome	AAC(3)	aminoglycoside antibiotic	antibiotic inactivation	AAC(3)-Id	Acquired	Human	Urine	Brazil
GCF_023572465.1	233	NZ_JAMKDV010000105.1	Chromosome	AAC(3)	aminoglycoside antibiotic	antibiotic inactivation	AAC(3)-Id	Acquired	Human	Urine	Brazil
GCF_023572485.1	233	NZ_JAMKDW010000131.1	Chromosome	AAC(3)	aminoglycoside antibiotic	antibiotic inactivation	AAC(3)-Id	Acquired	Human	Urine	Brazil
GCF_023572525.1	233	NZ_JAMKEK010000053.1	Chromosome	AAC(3)	aminoglycoside antibiotic	antibiotic inactivation	AAC(3)-Id	Acquired	Human	Urine	Brazil
GCF_025459445.1	233	NZ_JAMKXW010000082.1	Chromosome	AAC(3)	aminoglycoside antibiotic	antibiotic inactivation	AAC(3)-Id	Acquired	Human		Romania
GCF_025456585.1	233	NZ_JAMKXX010000072.1	Chromosome	AAC(3)	aminoglycoside antibiotic	antibiotic inactivation	AAC(3)-Id	Acquired	Human		Romania
GCF_025459465.1	233	NZ_JAMKXZ010000064.1	Chromosome	AAC(3)	aminoglycoside antibiotic	antibiotic inactivation	AAC(3)-Id	Acquired	Environment	Wastewater-related	Romania
GCF_023806395.1	823	NZ_JAMSLB010000033.1	Chromosome	AAC(3)	aminoglycoside antibiotic	antibiotic inactivation	AAC(3)-Id	Acquired	Human	Respiratory	China
GCF_023806295.1	823	NZ_JAMSLH010000030.1	Chromosome	AAC(3)	aminoglycoside antibiotic	antibiotic inactivation	AAC(3)-Id	Acquired	Human	Wound	China
GCF_023806245.1	823	NZ_JAMSLJ010000033.1	Chromosome	AAC(3)	aminoglycoside antibiotic	antibiotic inactivation	AAC(3)-Id	Acquired	Human	Respiratory	China
GCF_023806205.1	823	NZ_JAMSLP010000030.1	Chromosome	AAC(3)	aminoglycoside antibiotic	antibiotic inactivation	AAC(3)-Id	Acquired	Human	Wound	China
GCF_024179125.1	823	NZ_JAMZQJ010000033.1	Chromosome	AAC(3)	aminoglycoside antibiotic	antibiotic inactivation	AAC(3)-Id	Acquired	Human	Respiratory	China
GCF_024179235.1	823	NZ_JAMZQP010000030.1	Chromosome	AAC(3)	aminoglycoside antibiotic	antibiotic inactivation	AAC(3)-Id	Acquired	Human	Wound	China
GCF_026014195.1	235	NZ_JANUWR010000112.1	Chromosome	AAC(3)	aminoglycoside antibiotic	antibiotic inactivation	AAC(3)-Id	Acquired	Human	Urine	Germany
GCF_026014385.1	235	NZ_JANUXA010000111.1	Chromosome	AAC(3)	aminoglycoside antibiotic	antibiotic inactivation	AAC(3)-Id	Acquired	Human	Blood	Germany
GCF_026014445.1	233	NZ_JANUXE010000008.1	Chromosome	AAC(3)	aminoglycoside antibiotic	antibiotic inactivation	AAC(3)-Id	Acquired	Human	bone/skin/soft tissue	Germany
GCF_027857075.1	308	NZ_JAOUSV010000033.1	Chromosome	AAC(3)	aminoglycoside antibiotic	antibiotic inactivation	AAC(3)-Id	Acquired	Environment	Wastewater-related	Singapore
GCF_027857085.1	308	NZ_JAOUSW010000036.1	Chromosome	AAC(3)	aminoglycoside antibiotic	antibiotic inactivation	AAC(3)-Id	Acquired	Environment	Wastewater-related	Singapore
GCF_027857065.1	308	NZ_JAOUSX010000033.1	Chromosome	AAC(3)	aminoglycoside antibiotic	antibiotic inactivation	AAC(3)-Id	Acquired	Environment	Wastewater-related	Singapore
GCF_025662375.1	233	NZ_JAOVBB010000071.1	Chromosome	AAC(3)	aminoglycoside antibiotic	antibiotic inactivation	AAC(3)-Id	Acquired	Human		USA
GCF_025662335.1	308	NZ_JAOVBD010000067.1	Chromosome	AAC(3)	aminoglycoside antibiotic	antibiotic inactivation	AAC(3)-Id	Acquired	Human		USA
GCF_025662195.1	308	NZ_JAOVBK010000066.1	Chromosome	AAC(3)	aminoglycoside antibiotic	antibiotic inactivation	AAC(3)-Id	Acquired	Human		USA
GCF_025661335.1	233	NZ_JAOVDC010000057.1	Chromosome	AAC(3)	aminoglycoside antibiotic	antibiotic inactivation	AAC(3)-Id	Acquired	Human		USA
GCF_025661175.1	233	NZ_JAOVDK010000063.1	Chromosome	AAC(3)	aminoglycoside antibiotic	antibiotic inactivation	AAC(3)-Id	Acquired	Human		USA
GCF_025658555.1	233	NZ_JAOVEO010000057.1	Chromosome	AAC(3)	aminoglycoside antibiotic	antibiotic inactivation	AAC(3)-Id	Acquired	Human		USA
GCF_025658335.1	233	NZ_JAOVET010000095.1	Chromosome	AAC(3)	aminoglycoside antibiotic	antibiotic inactivation	AAC(3)-Id	Acquired	Human	Respiratory	USA
GCF_025658245.1	233	NZ_JAOVEU010000051.1	Chromosome	AAC(3)	aminoglycoside antibiotic	antibiotic inactivation	AAC(3)-Id	Acquired	Human		USA
GCF_025658235.1	233	NZ_JAOVEV010000055.1	Chromosome	AAC(3)	aminoglycoside antibiotic	antibiotic inactivation	AAC(3)-Id	Acquired	Human		USA
GCF_025658135.1	233	NZ_JAOVEW010000051.1	Chromosome	AAC(3)	aminoglycoside antibiotic	antibiotic inactivation	AAC(3)-Id	Acquired	Human		USA
GCF_025658365.1	233	NZ_JAOVEX010000067.1	Chromosome	AAC(3)	aminoglycoside antibiotic	antibiotic inactivation	AAC(3)-Id	Acquired	Human		USA
GCF_025658165.1	233	NZ_JAOVEY010000055.1	Chromosome	AAC(3)	aminoglycoside antibiotic	antibiotic inactivation	AAC(3)-Id	Acquired	Human		USA
GCF_025658085.1	233	NZ_JAOVFB010000048.1	Chromosome	AAC(3)	aminoglycoside antibiotic	antibiotic inactivation	AAC(3)-Id	Acquired	Human	Intestine-related	USA
GCF_025799205.1	233	NZ_JAOXPI010000099.1	Chromosome	AAC(3)	aminoglycoside antibiotic	antibiotic inactivation	AAC(3)-Id	Acquired	Human	Urine	France
GCF_025799215.1	233	NZ_JAOXPJ010000039.1	Chromosome	AAC(3)	aminoglycoside antibiotic	antibiotic inactivation	AAC(3)-Id	Acquired	Human	Blood	France
GCF_029953815.1	823	NZ_JAPCSY010000054.1	Chromosome	AAC(3)	aminoglycoside antibiotic	antibiotic inactivation	AAC(3)-Id	Acquired	Human		China
GCF_026239955.1	357	NZ_JAPHVU010000027.1	Chromosome	AAC(3)	aminoglycoside antibiotic	antibiotic inactivation	AAC(3)-Id	Acquired	Human	Respiratory	India
GCF_026239915.1	357	NZ_JAPHVV010000028.1	Chromosome	AAC(3)	aminoglycoside antibiotic	antibiotic inactivation	AAC(3)-Id	Acquired	Human		India
GCF_026239885.1	308	NZ_JAPHVW010000079.1	Chromosome	AAC(3)	aminoglycoside antibiotic	antibiotic inactivation	AAC(3)-Id	Acquired	Human	bone/skin/soft tissue	India
GCF_028593825.1	446	NZ_JAQRBG010000041.1	Chromosome	AAC(3)	aminoglycoside antibiotic	antibiotic inactivation	AAC(3)-Id	Acquired	Human	Urine	Russia
GCF_000792145.1	233	NZ_JTNR01000060.1	Chromosome	AAC(3)	aminoglycoside antibiotic	antibiotic inactivation	AAC(3)-Id	Acquired	Human	Respiratory	France
GCF_000792325.1	233	NZ_JTPK01000055.1	Chromosome	AAC(3)	aminoglycoside antibiotic	antibiotic inactivation	AAC(3)-Id	Acquired	Human	Urine	France
GCF_000789535.1	233	NZ_JTRM01000082.1	Chromosome	AAC(3)	aminoglycoside antibiotic	antibiotic inactivation	AAC(3)-Id	Acquired	Human	Urine	Germany
GCF_000791185.1	233	NZ_JTRT01000042.1	Chromosome	AAC(3)	aminoglycoside antibiotic	antibiotic inactivation	AAC(3)-Id	Acquired	Human	Respiratory	France
GCF_000795905.1	233	NZ_JTWO01000202.1	Chromosome	AAC(3)	aminoglycoside antibiotic	antibiotic inactivation	AAC(3)-Id	Acquired	Human	Respiratory	USA
GCF_000795665.1	233	NZ_JTZE01000072.1	Chromosome	AAC(3)	aminoglycoside antibiotic	antibiotic inactivation	AAC(3)-Id	Acquired			Romania
GCF_001921105.1	235	NZ_LYTW01000096.1	Chromosome	AAC(3)	aminoglycoside antibiotic	antibiotic inactivation	AAC(3)-Id	Acquired	Human		Russia
GCF_001921125.1	235	NZ_LYTX01000091.1	Chromosome	AAC(3)	aminoglycoside antibiotic	antibiotic inactivation	AAC(3)-Id	Acquired	Human		Russia
GCF_002029925.1	233	NZ_MZND01000298.1	Chromosome	AAC(3)	aminoglycoside antibiotic	antibiotic inactivation	AAC(3)-Id	Acquired	Animal	dog	Brazil
GCF_002134885.1	308	NZ_NDFQ01000087.1	Chromosome	AAC(3)	aminoglycoside antibiotic	antibiotic inactivation	AAC(3)-Id	Acquired	Human	Respiratory	Singapore
GCF_002134845.1	308	NZ_NDFR01000070.1	Chromosome	AAC(3)	aminoglycoside antibiotic	antibiotic inactivation	AAC(3)-Id	Acquired	Human	Urine	Singapore
GCF_002134835.1	308	NZ_NDFS01000076.1	Chromosome	AAC(3)	aminoglycoside antibiotic	antibiotic inactivation	AAC(3)-Id	Acquired	Human	Urine	Singapore
GCF_002134915.1	308	NZ_NDFT01000081.1	Chromosome	AAC(3)	aminoglycoside antibiotic	antibiotic inactivation	AAC(3)-Id	Acquired	Human	Urine	Singapore
GCF_002134975.1	308	NZ_NDFU01000079.1	Chromosome	AAC(3)	aminoglycoside antibiotic	antibiotic inactivation	AAC(3)-Id	Acquired	Human	Urine	Singapore
GCF_002134895.1	308	NZ_NDFV01000087.1	Chromosome	AAC(3)	aminoglycoside antibiotic	antibiotic inactivation	AAC(3)-Id	Acquired	Human	Toe/Foot/Leg	Singapore
GCF_002134965.1	308	NZ_NDFW01000097.1	Chromosome	AAC(3)	aminoglycoside antibiotic	antibiotic inactivation	AAC(3)-Id	Acquired	Human	Urine	Singapore
GCF_002134905.1	308	NZ_NDFX01000071.1	Chromosome	AAC(3)	aminoglycoside antibiotic	antibiotic inactivation	AAC(3)-Id	Acquired	Human	Urine	Singapore
GCF_002134985.1	308	NZ_NDFY01000067.1	Chromosome	AAC(3)	aminoglycoside antibiotic	antibiotic inactivation	AAC(3)-Id	Acquired	Human	Urine	Singapore
GCF_003670015.1	233	NZ_NRBQ01000063.1	Chromosome	AAC(3)	aminoglycoside antibiotic	antibiotic inactivation	AAC(3)-Id	Acquired	Human		Cote d'Ivoire
GCF_003670025.1	233	NZ_NRBR01000057.1	Chromosome	AAC(3)	aminoglycoside antibiotic	antibiotic inactivation	AAC(3)-Id	Acquired	Human		Cote d'Ivoire
GCF_003669995.1	233	NZ_NRBS01000056.1	Chromosome	AAC(3)	aminoglycoside antibiotic	antibiotic inactivation	AAC(3)-Id	Acquired	Human		Cote d'Ivoire
GCF_003670055.1	233	NZ_NRBT01000072.1	Chromosome	AAC(3)	aminoglycoside antibiotic	antibiotic inactivation	AAC(3)-Id	Acquired	Human		Cote d'Ivoire
GCF_003669975.1	233	NZ_NRBU01000058.1	Chromosome	AAC(3)	aminoglycoside antibiotic	antibiotic inactivation	AAC(3)-Id	Acquired	Human		Cote d'Ivoire
GCF_003669955.1	233	NZ_NRBV01000043.1	Chromosome	AAC(3)	aminoglycoside antibiotic	antibiotic inactivation	AAC(3)-Id	Acquired	Human		Cote d'Ivoire
GCF_003669925.1	233	NZ_NRBW01000078.1	Chromosome	AAC(3)	aminoglycoside antibiotic	antibiotic inactivation	AAC(3)-Id	Acquired	Human		Cote d'Ivoire
GCF_003669905.1	233	NZ_NRBX01000064.1	Chromosome	AAC(3)	aminoglycoside antibiotic	antibiotic inactivation	AAC(3)-Id	Acquired	Human		Cote d'Ivoire
GCF_003669875.1	233	NZ_NRBY01000104.1	Chromosome	AAC(3)	aminoglycoside antibiotic	antibiotic inactivation	AAC(3)-Id	Acquired	Human		Cote d'Ivoire
GCF_002351435.1	233	NZ_NWBV01000195.1	Chromosome	AAC(3)	aminoglycoside antibiotic	antibiotic inactivation	AAC(3)-Id	Acquired	Animal	dog	Brazil
GCF_002351425.1	233	NZ_NWBW01000110.1	Chromosome	AAC(3)	aminoglycoside antibiotic	antibiotic inactivation	AAC(3)-Id	Acquired	Environment	etc	Brazil
GCF_003397515.1	233	NZ_QFTE01000071.1	Chromosome	AAC(3)	aminoglycoside antibiotic	antibiotic inactivation	AAC(3)-Id	Acquired	Human		Lebanon
GCF_003397445.1	233	NZ_QFTF01000069.1	Chromosome	AAC(3)	aminoglycoside antibiotic	antibiotic inactivation	AAC(3)-Id	Acquired	Human		Lebanon
GCF_003397485.1	233	NZ_QFTH01000066.1	Chromosome	AAC(3)	aminoglycoside antibiotic	antibiotic inactivation	AAC(3)-Id	Acquired	Human		Lebanon
GCF_003402255.1	233	NZ_QFVU01000069.1	Chromosome	AAC(3)	aminoglycoside antibiotic	antibiotic inactivation	AAC(3)-Id	Acquired	Human		Lebanon
GCF_003410505.2	233	NZ_QVBG02000115.1	Chromosome	AAC(3)	aminoglycoside antibiotic	antibiotic inactivation	AAC(3)-Id	Acquired	Human	Blood	USA
GCF_009299595.1	233	NZ_VMNN01000229.1	Chromosome	AAC(3)	aminoglycoside antibiotic	antibiotic inactivation	AAC(3)-Id	Acquired	Human		Lebanon
GCF_009299575.1	233	NZ_VMNO01000264.1	Chromosome	AAC(3)	aminoglycoside antibiotic	antibiotic inactivation	AAC(3)-Id	Acquired	Human		Lebanon
GCF_009299775.1	233	NZ_VMNV01000066.1	Chromosome	AAC(3)	aminoglycoside antibiotic	antibiotic inactivation	AAC(3)-Id	Acquired	Human		Lebanon
GCF_008180895.1	233	NZ_VTBD01000026.1	Chromosome	AAC(3)	aminoglycoside antibiotic	antibiotic inactivation	AAC(3)-Id	Acquired	Human	Respiratory	Norway
GCF_000467675.1	-	NZ_ATNK01000063.1	Plasmid	AAC(3)	aminoglycoside antibiotic	antibiotic inactivation	AAC(3)-IIa	Acquired	Human	Eye	India
GCF_002753655.1	1420	NZ_CP024477.1	Chromosome	AAC(3)	aminoglycoside antibiotic	antibiotic inactivation	AAC(3)-IIa	Acquired	Human		China
GCF_009497675.1	260	NZ_CP024630.1	Chromosome	AAC(3)	aminoglycoside antibiotic	antibiotic inactivation	AAC(3)-IIa	Acquired	Animal	Mink	China
GCF_003332705.2	1284	NZ_CP032552.1	Chromosome	AAC(3)	aminoglycoside antibiotic	antibiotic inactivation	AAC(3)-IIa	Acquired	Human	eye	India
GCF_013394475.2	235	NZ_CP046406.2	Chromosome	AAC(3)	aminoglycoside antibiotic	antibiotic inactivation	AAC(3)-IIa	Acquired	Human	Respiratory	China
GCF_018986715.1	-	NZ_CP053390.1	Chromosome	AAC(3)	aminoglycoside antibiotic	antibiotic inactivation	AAC(3)-IIa	Acquired	Human	Blood	China
GCF_021497305.1	3405	NZ_CP054787.1	Chromosome	AAC(3)	aminoglycoside antibiotic	antibiotic inactivation	AAC(3)-IIa	Acquired	Human	Respiratory	China
GCF_021497385.1	235	NZ_CP054791.1	Chromosome	AAC(3)	aminoglycoside antibiotic	antibiotic inactivation	AAC(3)-IIa	Acquired	Human	Urine	China
GCF_016745175.1	235	NZ_CP054845.1	Chromosome	AAC(3)	aminoglycoside antibiotic	antibiotic inactivation	AAC(3)-IIa	Acquired	Human	Urine	China
GCF_019710495.1	664	NZ_CP081202.1	Chromosome	AAC(3)	aminoglycoside antibiotic	antibiotic inactivation	AAC(3)-IIa	Acquired	Human	Burn	China
GCF_019720855.1	697	NZ_CP081348.1	Plasmid	AAC(3)	aminoglycoside antibiotic	antibiotic inactivation	AAC(3)-IIa	Acquired	Human		China
GCF_019738995.2	664	NZ_CP081477.2	Chromosome	AAC(3)	aminoglycoside antibiotic	antibiotic inactivation	AAC(3)-IIa	Acquired	Human	Burn	China
GCF_024803805.1	768	NZ_CP094678.1	Plasmid	AAC(3)	aminoglycoside antibiotic	antibiotic inactivation	AAC(3)-IIa	Acquired	Human		China
GCF_027595005.1	316	NZ_CP096912.1	Chromosome	AAC(3)	aminoglycoside antibiotic	antibiotic inactivation	AAC(3)-IIa	Acquired	Human		China
GCF_027595025.1	253	NZ_CP096914.1	Plasmid	AAC(3)	aminoglycoside antibiotic	antibiotic inactivation	AAC(3)-IIa	Acquired	Human		China
GCF_030122035.1	244	NZ_CP096951.1	Plasmid	AAC(3)	aminoglycoside antibiotic	antibiotic inactivation	AAC(3)-IIa	Acquired	Human		China
GCF_030122155.1	1182	NZ_CP096964.1	Chromosome	AAC(3)	aminoglycoside antibiotic	antibiotic inactivation	AAC(3)-IIa	Acquired	Human	Respiratory	China
GCF_029916825.1	708	NZ_CP123953.1	Chromosome	AAC(3)	aminoglycoside antibiotic	antibiotic inactivation	AAC(3)-IIa	Acquired	Human
GCF_019800025.1	708	NZ_JABMED010000028.1	Chromosome	AAC(3)	aminoglycoside antibiotic	antibiotic inactivation	AAC(3)-IIa	Acquired	Human		China
GCF_018920585.1	815	NZ_JACVNU010000167.1	Chromosome	AAC(3)	aminoglycoside antibiotic	antibiotic inactivation	AAC(3)-IIa	Acquired	Environment	Wastewater-related	Australia
GCF_026126485.1	235	NZ_JACYDO010000187.1	Chromosome	AAC(3)	aminoglycoside antibiotic	antibiotic inactivation	AAC(3)-IIa	Acquired	Human		USA
GCF_018920445.1	235	NZ_JADNRD010000118.1	Chromosome	AAC(3)	aminoglycoside antibiotic	antibiotic inactivation	AAC(3)-IIa	Acquired	Human	wound	Australia
GCF_016836685.1	654	NZ_JAFCGZ010000001.1	Chromosome	AAC(3)	aminoglycoside antibiotic	antibiotic inactivation	AAC(3)-IIa	Acquired	Human	Urine	India
GCF_016836665.1	654	NZ_JAFCHA010000009.1	Chromosome	AAC(3)	aminoglycoside antibiotic	antibiotic inactivation	AAC(3)-IIa	Acquired	Human	Urine	India
GCF_016836645.1	654	NZ_JAFCHB010000001.1	Chromosome	AAC(3)	aminoglycoside antibiotic	antibiotic inactivation	AAC(3)-IIa	Acquired	Human	Urine	India
GCF_016836605.1	654	NZ_JAFCHC010000007.1	Chromosome	AAC(3)	aminoglycoside antibiotic	antibiotic inactivation	AAC(3)-IIa	Acquired	Human	Urine	India
GCF_016836615.1	654	NZ_JAFCHD010000001.1	Chromosome	AAC(3)	aminoglycoside antibiotic	antibiotic inactivation	AAC(3)-IIa	Acquired	Human	urine	India
GCF_016836505.1	654	NZ_JAFCHH010000009.1	Chromosome	AAC(3)	aminoglycoside antibiotic	antibiotic inactivation	AAC(3)-IIa	Acquired	Human	Urine	India
GCF_016836485.1	654	NZ_JAFCHJ010000001.1	Chromosome	AAC(3)	aminoglycoside antibiotic	antibiotic inactivation	AAC(3)-IIa	Acquired	Human	urine	India
GCF_016836465.1	654	NZ_JAFCHK010000001.1	Chromosome	AAC(3)	aminoglycoside antibiotic	antibiotic inactivation	AAC(3)-IIa	Acquired	Human	Urine	India
GCF_017582385.1	654	NZ_JAGFEJ010000062.1	Chromosome	AAC(3)	aminoglycoside antibiotic	antibiotic inactivation	AAC(3)-IIa	Acquired	Human	Urine	Nigeria
GCF_024648975.1	-	NZ_JAIFHG010000033.1	Chromosome	AAC(3)	aminoglycoside antibiotic	antibiotic inactivation	AAC(3)-IIa	Acquired	Human	Blood	USA
GCF_020035985.1	357	NZ_JAIQJL010000068.1	Chromosome	AAC(3)	aminoglycoside antibiotic	antibiotic inactivation	AAC(3)-IIa	Acquired	Human		China
GCF_025237845.1	644	NZ_JAJUPX010000016.1	Chromosome	AAC(3)	aminoglycoside antibiotic	antibiotic inactivation	AAC(3)-IIa	Acquired	Human	Ear	China
GCF_025236665.1	260	NZ_JAJUSE010000012.1	Chromosome	AAC(3)	aminoglycoside antibiotic	antibiotic inactivation	AAC(3)-IIa	Acquired	Human	Ear	China
GCF_025238685.1	235	NZ_JAJUVO010000020.1	Chromosome	AAC(3)	aminoglycoside antibiotic	antibiotic inactivation	AAC(3)-IIa	Acquired	Human	Ear	China
GCF_021891775.1	253	NZ_JAKLOX010000061.1	Chromosome	AAC(3)	aminoglycoside antibiotic	antibiotic inactivation	AAC(3)-IIa	Acquired	Human		Czech Republic
GCF_024519895.1	1418	NZ_JALKGK010000003.1	Chromosome	AAC(3)	aminoglycoside antibiotic	antibiotic inactivation	AAC(3)-IIa	Acquired	Human		China
GCF_024519915.1	1418	NZ_JALKGL010000002.1	Chromosome	AAC(3)	aminoglycoside antibiotic	antibiotic inactivation	AAC(3)-IIa	Acquired	Human		China
GCF_024519975.1	1418	NZ_JALKGM010000003.1	Chromosome	AAC(3)	aminoglycoside antibiotic	antibiotic inactivation	AAC(3)-IIa	Acquired	Human		China
GCF_024520015.1	1418	NZ_JALKGN010000002.1	Chromosome	AAC(3)	aminoglycoside antibiotic	antibiotic inactivation	AAC(3)-IIa	Acquired	Human		China
GCF_024520035.1	267	NZ_JALKGO010000006.1	Chromosome	AAC(3)	aminoglycoside antibiotic	antibiotic inactivation	AAC(3)-IIa	Acquired	Human		China
GCF_024520095.1	1418	NZ_JALKGP010000003.1	Chromosome	AAC(3)	aminoglycoside antibiotic	antibiotic inactivation	AAC(3)-IIa	Acquired	Human		China
GCF_024520155.1	1418	NZ_JALKGQ010000003.1	Chromosome	AAC(3)	aminoglycoside antibiotic	antibiotic inactivation	AAC(3)-IIa	Acquired	Human		China
GCF_024520185.1	463	NZ_JALKGR010000004.1	Chromosome	AAC(3)	aminoglycoside antibiotic	antibiotic inactivation	AAC(3)-IIa	Acquired	Human		China
GCF_024520755.1	260	NZ_JALKHP010000010.1	Chromosome	AAC(3)	aminoglycoside antibiotic	antibiotic inactivation	AAC(3)-IIa	Acquired	Human		China
GCF_024519955.1	1418	NZ_JALPNG010000006.1	Chromosome	AAC(3)	aminoglycoside antibiotic	antibiotic inactivation	AAC(3)-IIa	Acquired	Human		China
GCF_024519995.1	1418	NZ_JALPNH010000019.1	Chromosome	AAC(3)	aminoglycoside antibiotic	antibiotic inactivation	AAC(3)-IIa	Acquired	Human		China
GCF_024520055.1	1418	NZ_JALPNI010000006.1	Chromosome	AAC(3)	aminoglycoside antibiotic	antibiotic inactivation	AAC(3)-IIa	Acquired	Human		China
GCF_024520075.1	1418	NZ_JALPNJ010000006.1	Chromosome	AAC(3)	aminoglycoside antibiotic	antibiotic inactivation	AAC(3)-IIa	Acquired	Human		China
GCF_024520085.1	1418	NZ_JALPNK010000006.1	Chromosome	AAC(3)	aminoglycoside antibiotic	antibiotic inactivation	AAC(3)-IIa	Acquired	Human		China
GCF_024520135.1	1418	NZ_JALPNL010000005.1	Chromosome	AAC(3)	aminoglycoside antibiotic	antibiotic inactivation	AAC(3)-IIa	Acquired	Human		China
GCF_024520335.1	1418	NZ_JALPNM010000006.1	Chromosome	AAC(3)	aminoglycoside antibiotic	antibiotic inactivation	AAC(3)-IIa	Acquired	Human		China
GCF_024520205.1	1418	NZ_JALPNN010000006.1	Chromosome	AAC(3)	aminoglycoside antibiotic	antibiotic inactivation	AAC(3)-IIa	Acquired	Human		China
GCF_024520175.1	1418	NZ_JALPNO010000006.1	Chromosome	AAC(3)	aminoglycoside antibiotic	antibiotic inactivation	AAC(3)-IIa	Acquired	Human		China
GCF_023272865.1	620	NZ_JALRNH010000002.1	Chromosome	AAC(3)	aminoglycoside antibiotic	antibiotic inactivation	AAC(3)-IIa	Acquired	Human	Burn	China
GCF_027583315.1	1182	NZ_JAMOGC010000009.1	Chromosome	AAC(3)	aminoglycoside antibiotic	antibiotic inactivation	AAC(3)-IIa	Acquired	Human		China
GCF_029870525.1	277	NZ_JAPCHR010000002.1	Chromosome	AAC(3)	aminoglycoside antibiotic	antibiotic inactivation	AAC(3)-IIa	Acquired	Human	Respiratory	China
GCF_029870575.1	1418	NZ_JAPCHS010000011.1	Chromosome	AAC(3)	aminoglycoside antibiotic	antibiotic inactivation	AAC(3)-IIa	Acquired	Human	Urine	China
GCF_026239935.1	357	NZ_JAPHVT010000023.1	Chromosome	AAC(3)	aminoglycoside antibiotic	antibiotic inactivation	AAC(3)-IIa	Acquired	Human	Respiratory	India
GCF_026239955.1	357	NZ_JAPHVU010000038.1	Chromosome	AAC(3)	aminoglycoside antibiotic	antibiotic inactivation	AAC(3)-IIa	Acquired	Human	Respiratory	India
GCF_026239915.1	357	NZ_JAPHVV010000067.1	Chromosome	AAC(3)	aminoglycoside antibiotic	antibiotic inactivation	AAC(3)-IIa	Acquired	Human		India
GCF_027495275.1	235	NZ_JAPZKM010000072.1	Chromosome	AAC(3)	aminoglycoside antibiotic	antibiotic inactivation	AAC(3)-IIa	Acquired	Human		China
GCF_027495605.1	235	NZ_JAPZKN010000088.1	Chromosome	AAC(3)	aminoglycoside antibiotic	antibiotic inactivation	AAC(3)-IIa	Acquired	Human		China
GCF_027495245.1	235	NZ_JAPZKO010000094.1	Chromosome	AAC(3)	aminoglycoside antibiotic	antibiotic inactivation	AAC(3)-IIa	Acquired	Human		China
GCF_027495635.1	235	NZ_JAPZKP010000093.1	Chromosome	AAC(3)	aminoglycoside antibiotic	antibiotic inactivation	AAC(3)-IIa	Acquired	Human		China
GCF_027495315.1	235	NZ_JAPZKQ010000055.1	Chromosome	AAC(3)	aminoglycoside antibiotic	antibiotic inactivation	AAC(3)-IIa	Acquired	Human		China
GCF_027495265.1	235	NZ_JAPZKR010000073.1	Chromosome	AAC(3)	aminoglycoside antibiotic	antibiotic inactivation	AAC(3)-IIa	Acquired	Human		China
GCF_027495335.1	235	NZ_JAPZKS010000070.1	Chromosome	AAC(3)	aminoglycoside antibiotic	antibiotic inactivation	AAC(3)-IIa	Acquired	Human		China
GCF_027495365.1	235	NZ_JAPZKT010000049.1	Chromosome	AAC(3)	aminoglycoside antibiotic	antibiotic inactivation	AAC(3)-IIa	Acquired	Human		China
GCF_027498105.1	235	NZ_JAPZMH010000056.1	Chromosome	AAC(3)	aminoglycoside antibiotic	antibiotic inactivation	AAC(3)-IIa	Acquired	Human		China
GCF_027498075.1	235	NZ_JAPZMI010000060.1	Chromosome	AAC(3)	aminoglycoside antibiotic	antibiotic inactivation	AAC(3)-IIa	Acquired	Human		China
GCF_027498085.1	235	NZ_JAPZMJ010000065.1	Chromosome	AAC(3)	aminoglycoside antibiotic	antibiotic inactivation	AAC(3)-IIa	Acquired	Human		China
GCF_027498095.1	235	NZ_JAPZMK010000070.1	Chromosome	AAC(3)	aminoglycoside antibiotic	antibiotic inactivation	AAC(3)-IIa	Acquired	Human		China
GCF_027498215.1	235	NZ_JAPZML010000066.1	Chromosome	AAC(3)	aminoglycoside antibiotic	antibiotic inactivation	AAC(3)-IIa	Acquired	Human		China
GCF_027498225.1	235	NZ_JAPZMM010000090.1	Chromosome	AAC(3)	aminoglycoside antibiotic	antibiotic inactivation	AAC(3)-IIa	Acquired	Human		China
GCF_027498175.1	235	NZ_JAPZMN010000028.1	Chromosome	AAC(3)	aminoglycoside antibiotic	antibiotic inactivation	AAC(3)-IIa	Acquired	Human		China
GCF_030053515.1	620	NZ_JASGBM010000012.1	Chromosome	AAC(3)	aminoglycoside antibiotic	antibiotic inactivation	AAC(3)-IIa	Acquired	Human	Respiratory	China
GCF_000790835.1	298	NZ_JTMZ01000044.1	Chromosome	AAC(3)	aminoglycoside antibiotic	antibiotic inactivation	AAC(3)-IIa	Acquired	Human	Respiratory	Argentina
GCF_000790305.1	298	NZ_JTTS01000091.1	Chromosome	AAC(3)	aminoglycoside antibiotic	antibiotic inactivation	AAC(3)-IIa	Acquired			Argentina
GCF_001452105.1	298	NZ_LLRE01000107.1	Chromosome	AAC(3)	aminoglycoside antibiotic	antibiotic inactivation	AAC(3)-IIa	Acquired			USA
GCF_001452905.1	292	NZ_LLTN01000055.1	Chromosome	AAC(3)	aminoglycoside antibiotic	antibiotic inactivation	AAC(3)-IIa	Acquired	Human	Burn	USA
GCF_003669885.1	1207	NZ_NRBZ01000115.1	Chromosome	AAC(3)	aminoglycoside antibiotic	antibiotic inactivation	AAC(3)-IIa	Acquired	Human	Urine	Cote d'Ivoire
GCF_003669855.1	1207	NZ_NRCA01000058.1	Chromosome	AAC(3)	aminoglycoside antibiotic	antibiotic inactivation	AAC(3)-IIa	Acquired	Human		Cote d'Ivoire
GCF_003669855.1	1207	NZ_NRCA01000101.1	Chromosome	AAC(3)	aminoglycoside antibiotic	antibiotic inactivation	AAC(3)-IIa	Acquired	Human		Cote d'Ivoire
GCF_003632525.1	207	NZ_QZXW01000364.1	Chromosome	AAC(3)	aminoglycoside antibiotic	antibiotic inactivation	AAC(3)-IIa	Acquired	Human		Estonia
GCF_003633115.1	316	NZ_QZZD01000087.1	Chromosome	AAC(3)	aminoglycoside antibiotic	antibiotic inactivation	AAC(3)-IIa	Acquired	Human		Estonia
GCF_003629235.1	233	NZ_RAFH01000126.1	Chromosome	AAC(3)	aminoglycoside antibiotic	antibiotic inactivation	AAC(3)-IIa	Acquired	Human		Estonia
GCF_003629195.1	233	NZ_RAFI01000030.1	Chromosome	AAC(3)	aminoglycoside antibiotic	antibiotic inactivation	AAC(3)-IIa	Acquired	Human		Estonia
GCF_003629185.1	233	NZ_RAFJ01000084.1	Chromosome	AAC(3)	aminoglycoside antibiotic	antibiotic inactivation	AAC(3)-IIa	Acquired	Human		Estonia
GCF_003629165.1	233	NZ_RAFK01000057.1	Chromosome	AAC(3)	aminoglycoside antibiotic	antibiotic inactivation	AAC(3)-IIa	Acquired	Human		Estonia
GCF_003629145.1	233	NZ_RAFL01000026.1	Chromosome	AAC(3)	aminoglycoside antibiotic	antibiotic inactivation	AAC(3)-IIa	Acquired	Human		Estonia
GCF_004375175.1	-	NZ_RWUO01000037.1	Chromosome	AAC(3)	aminoglycoside antibiotic	antibiotic inactivation	AAC(3)-IIa	Acquired	Human	Respiratory(CF)	Canada
GCF_004685005.1	233	NZ_SRKE01000062.1	Chromosome	AAC(3)	aminoglycoside antibiotic	antibiotic inactivation	AAC(3)-IIa	Acquired	Human	wound	Myanmar
GCF_900608035.1	1978	NZ_UWXD01000002.1	Chromosome	AAC(3)	aminoglycoside antibiotic	antibiotic inactivation	AAC(3)-IIa	Acquired	Human		Switzerland
GCF_009727135.1	316	NZ_WOAD01000097.1	Chromosome	AAC(3)	aminoglycoside antibiotic	antibiotic inactivation	AAC(3)-IIa	Acquired	Human	eye	India
GCF_009727285.1	316	NZ_WOAK01000097.1	Chromosome	AAC(3)	aminoglycoside antibiotic	antibiotic inactivation	AAC(3)-IIa	Acquired	Human	eye	India
GCF_025661395.1	27	NZ_JAOVCZ010000009.1	Chromosome	AAC(3)	aminoglycoside antibiotic	antibiotic inactivation	AAC(3)-IIIa	Acquired	Human		USA
GCF_000792225.1	27	NZ_JTPO01000041.1	Chromosome	AAC(3)	aminoglycoside antibiotic	antibiotic inactivation	AAC(3)-IIIa	Acquired			USA
GCF_019165125.1	235	NZ_JAHTGK010000062.1	Chromosome	AAC(3)	aminoglycoside antibiotic	antibiotic inactivation	AAC(3)-IIIb	Acquired	Human	Blood	USA
GCF_019165005.1	235	NZ_JAHTGL010000086.1	Chromosome	AAC(3)	aminoglycoside antibiotic	antibiotic inactivation	AAC(3)-IIIb	Acquired	Human	Blood	USA
GCF_001450385.1	966	NZ_LLLC01000048.1	Chromosome	AAC(3)	aminoglycoside antibiotic	antibiotic inactivation	AAC(3)-IIIb	Acquired			USA
GCF_003840585.1	822	NZ_NSXP01000022.1	Chromosome	AAC(3)	aminoglycoside antibiotic	antibiotic inactivation	AAC(3)-IIIc	Acquired	Human	Respiratory(CF)	Australia
GCF_030326375.1	1710	NZ_JACAKE010000002.1	Chromosome	AAC(3)	aminoglycoside antibiotic	antibiotic inactivation	AAC(3)-IVa	Acquired	Animal	Chicken	China
GCF_030326365.1	313	NZ_JACAKF010000002.1	Chromosome	AAC(3)	aminoglycoside antibiotic	antibiotic inactivation	AAC(3)-IVa	Acquired	Animal	Chicken	China
GCF_030326405.1	313	NZ_JACAKG010000044.1	Chromosome	AAC(3)	aminoglycoside antibiotic	antibiotic inactivation	AAC(3)-IVa	Acquired	Animal	Chicken	China
GCF_030326425.1	313	NZ_JACAKH010000053.1	Chromosome	AAC(3)	aminoglycoside antibiotic	antibiotic inactivation	AAC(3)-IVa	Acquired	Animal	Chicken	China
GCF_024648965.1	-	NZ_JAIFHI010000430.1	Chromosome	AAC(3)	aminoglycoside antibiotic	antibiotic inactivation	AAC(3)-IVa	Acquired	Human	Blood	USA
GCF_025370235.1	313	NZ_JAKHEW010000003.1	Plasmid	AAC(3)	aminoglycoside antibiotic	antibiotic inactivation	AAC(3)-IVa	Acquired	Animal	Chicken	China
GCF_025791225.1	395	NZ_JAOXKE010000079.1	Chromosome	AAC(3)	aminoglycoside antibiotic	antibiotic inactivation	AAC(3)-IVa	Acquired	Animal	Horse	France
GCF_025791255.1	179	NZ_JAOXKF010000007.1	Chromosome	AAC(3)	aminoglycoside antibiotic	antibiotic inactivation	AAC(3)-IVa	Acquired	Animal	Horse	France
GCF_025791215.1	155	NZ_JAOXKG010000012.1	Chromosome	AAC(3)	aminoglycoside antibiotic	antibiotic inactivation	AAC(3)-IVa	Acquired	Animal	Horse	France
GCF_025791715.1	253	NZ_JAOXLI010000024.1	Chromosome	AAC(3)	aminoglycoside antibiotic	antibiotic inactivation	AAC(3)-IVa	Acquired	Animal	Horse	France
GCF_030015625.1	233	NZ_JASAOR010000014.1	Chromosome	AAC(3)	aminoglycoside antibiotic	antibiotic inactivation	AAC(3)-IVa	Acquired	Food	Chicken meat	China
GCF_030015765.1	235	NZ_JASAOV010000038.1	Chromosome	AAC(3)	aminoglycoside antibiotic	antibiotic inactivation	AAC(3)-IVa	Acquired	Food	Chicken meat	China
GCF_004370775.1	299	NZ_RWNN01000048.1	Chromosome	AAC(3)	aminoglycoside antibiotic	antibiotic inactivation	AAC(3)-IVa	Acquired	Human	Respiratory(CF)	Canada
GCF_004372035.1	-	NZ_RWOI01000022.1	Chromosome	AAC(3)	aminoglycoside antibiotic	antibiotic inactivation	AAC(3)-IVa	Acquired	Human	Respiratory(CF)	Canada
GCF_025791265.1	233	NZ_JAOXKH010000028.1	Chromosome	AAC(3)	aminoglycoside antibiotic	antibiotic inactivation	AAC(3)-VIa	Acquired	Animal	Horse	France
GCF_022555975.1	499	NZ_JAJPNV010000561.1	Chromosome	AAC(3)	aminoglycoside antibiotic	antibiotic inactivation	AAC(3)-VIIa	Acquired	Human		Russia
GCF_001181145.1	111	NZ_CVUJ01000049.1	Chromosome	AAC(6')	aminoglycoside antibiotic	antibiotic inactivation	AAC(6')-29a	Acquired
GCF_001180465.1	111	NZ_CVUZ01000153.1	Chromosome	AAC(6')	aminoglycoside antibiotic	antibiotic inactivation	AAC(6')-29a	Acquired
GCF_001181765.1	111	NZ_CVVQ01000050.1	Chromosome	AAC(6')	aminoglycoside antibiotic	antibiotic inactivation	AAC(6')-29a	Acquired
GCF_001180685.1	111	NZ_CVVT01000092.1	Chromosome	AAC(6')	aminoglycoside antibiotic	antibiotic inactivation	AAC(6')-29a	Acquired
GCF_001180785.1	111	NZ_CVVU01000098.1	Chromosome	AAC(6')	aminoglycoside antibiotic	antibiotic inactivation	AAC(6')-29a	Acquired
GCF_001180385.1	111	NZ_CVVV01000124.1	Chromosome	AAC(6')	aminoglycoside antibiotic	antibiotic inactivation	AAC(6')-29a	Acquired
GCF_001180765.1	111	NZ_CVVY01000315.1	Chromosome	AAC(6')	aminoglycoside antibiotic	antibiotic inactivation	AAC(6')-29a	Acquired
GCF_001180405.1	111	NZ_CVWA01000091.1	Chromosome	AAC(6')	aminoglycoside antibiotic	antibiotic inactivation	AAC(6')-29a	Acquired
GCF_001181305.1	111	NZ_CVWO01000426.1	Chromosome	AAC(6')	aminoglycoside antibiotic	antibiotic inactivation	AAC(6')-29a	Acquired
GCF_001180425.1	111	NZ_CVWS01000440.1	Chromosome	AAC(6')	aminoglycoside antibiotic	antibiotic inactivation	AAC(6')-29a	Acquired
GCF_001181905.1	111	NZ_CVXD01000070.1	Chromosome	AAC(6')	aminoglycoside antibiotic	antibiotic inactivation	AAC(6')-29a	Acquired
GCF_021061075.1	111	NZ_JAIGZP010000125.1	Chromosome	AAC(6')	aminoglycoside antibiotic	antibiotic inactivation	AAC(6')-29a	Acquired	Human		Spain
GCF_021061705.1	111	NZ_JAIHAH010000106.1	Chromosome	AAC(6')	aminoglycoside antibiotic	antibiotic inactivation	AAC(6')-29a	Acquired	Human		Spain
GCF_020733525.1	235	NZ_JAJFEZ010000053.1	Chromosome	AAC(6')	aminoglycoside antibiotic	antibiotic inactivation	AAC(6')-29a	Acquired	Human	Respiratory	Argentina
GCF_023554655.1	111	NZ_JAMJQF010000071.1	Chromosome	AAC(6')	aminoglycoside antibiotic	antibiotic inactivation	AAC(6')-29a	Acquired	Human		Peru
GCF_025799145.1	111	NZ_JAOXPG010000125.1	Chromosome	AAC(6')	aminoglycoside antibiotic	antibiotic inactivation	AAC(6')-29a	Acquired	Human	Urine	France
GCF_025799585.1	111	NZ_JAOXQC010000068.1	Chromosome	AAC(6')	aminoglycoside antibiotic	antibiotic inactivation	AAC(6')-29a	Acquired	Environment	etc	France
GCF_025799945.1	111	NZ_JAOXQU010000087.1	Chromosome	AAC(6')	aminoglycoside antibiotic	antibiotic inactivation	AAC(6')-29a	Acquired	Environment	etc	France
GCF_029956085.1	253	NZ_JASBHV010000046.1	Chromosome	AAC(6')	aminoglycoside antibiotic	antibiotic inactivation	AAC(6')-29a	Acquired	Human	Blood	Ecuador
GCF_000794925.1	111	NZ_JTWD01000178.1	Chromosome	AAC(6')	aminoglycoside antibiotic	antibiotic inactivation	AAC(6')-29a	Acquired	Human	Urine	Italy
GCF_000795865.1	111	NZ_JTWI01000142.1	Chromosome	AAC(6')	aminoglycoside antibiotic	antibiotic inactivation	AAC(6')-29a	Acquired			Italy
GCF_000796245.1	235	NZ_JTWL01000073.1	Chromosome	AAC(6')	aminoglycoside antibiotic	antibiotic inactivation	AAC(6')-29a	Acquired			Colombia
GCF_000795955.1	235	NZ_JTWM01000002.1	Chromosome	AAC(6')	aminoglycoside antibiotic	antibiotic inactivation	AAC(6')-29a	Acquired	Human	Urine	Colombia
GCF_000796845.1	111	NZ_JTWS01000229.1	Chromosome	AAC(6')	aminoglycoside antibiotic	antibiotic inactivation	AAC(6')-29a	Acquired			Venezuela
GCF_000797085.1	111	NZ_JTWT01000141.1	Chromosome	AAC(6')	aminoglycoside antibiotic	antibiotic inactivation	AAC(6')-29a	Acquired			Venezuela
GCF_000796365.1	111	NZ_JTYE01000102.1	Chromosome	AAC(6')	aminoglycoside antibiotic	antibiotic inactivation	AAC(6')-29a	Acquired	Human	Urine	Colombia
GCF_000797395.1	111	NZ_JTZQ01000098.1	Chromosome	AAC(6')	aminoglycoside antibiotic	antibiotic inactivation	AAC(6')-29a	Acquired	Human	Respiratory	Canada
GCF_001454445.1	111	NZ_LLVI01000008.1	Chromosome	AAC(6')	aminoglycoside antibiotic	antibiotic inactivation	AAC(6')-29a	Acquired	Human	Blood	Colombia
GCF_001454445.1	111	NZ_LLVI01000011.1	Chromosome	AAC(6')	aminoglycoside antibiotic	antibiotic inactivation	AAC(6')-29a	Acquired	Human	Blood	Colombia
GCF_001454445.1	111	NZ_LLVI01000051.1	Chromosome	AAC(6')	aminoglycoside antibiotic	antibiotic inactivation	AAC(6')-29a	Acquired	Human	Blood	Colombia
GCF_001454445.1	111	NZ_LLVI01000133.1	Chromosome	AAC(6')	aminoglycoside antibiotic	antibiotic inactivation	AAC(6')-29a	Acquired	Human	Blood	Colombia
GCF_001454445.1	111	NZ_LLVI01000133.1	Chromosome	AAC(6')	aminoglycoside antibiotic	antibiotic inactivation	AAC(6')-29a	Acquired	Human	Blood	Colombia
GCF_001454495.1	111	NZ_LLVL01000007.1	Chromosome	AAC(6')	aminoglycoside antibiotic	antibiotic inactivation	AAC(6')-29a	Acquired	Human	Urine	Colombia
GCF_001454495.1	111	NZ_LLVL01000009.1	Chromosome	AAC(6')	aminoglycoside antibiotic	antibiotic inactivation	AAC(6')-29a	Acquired	Human	Urine	Colombia
GCF_001454495.1	111	NZ_LLVL01000049.1	Chromosome	AAC(6')	aminoglycoside antibiotic	antibiotic inactivation	AAC(6')-29a	Acquired	Human	Urine	Colombia
GCF_001454495.1	111	NZ_LLVL01000137.1	Chromosome	AAC(6')	aminoglycoside antibiotic	antibiotic inactivation	AAC(6')-29a	Acquired	Human	Urine	Colombia
GCF_001454495.1	111	NZ_LLVL01000137.1	Chromosome	AAC(6')	aminoglycoside antibiotic	antibiotic inactivation	AAC(6')-29a	Acquired	Human	Urine	Colombia
GCF_002136415.1	111	NZ_NFFP01000094.1	Chromosome	AAC(6')	aminoglycoside antibiotic	antibiotic inactivation	AAC(6')-29a	Acquired	Human	Respiratory	Italy
GCF_002136415.1	111	NZ_NFFP01000094.1	Chromosome	AAC(6')	aminoglycoside antibiotic	antibiotic inactivation	AAC(6')-29a	Acquired	Human	Respiratory	Italy
GCF_002136275.1	111	NZ_NFGT01000108.1	Chromosome	AAC(6')	aminoglycoside antibiotic	antibiotic inactivation	AAC(6')-29a	Acquired	Human	Blood	Italy
GCF_003836775.1	111	NZ_NSUH01000076.1	Chromosome	AAC(6')	aminoglycoside antibiotic	antibiotic inactivation	AAC(6')-29a	Acquired	Human	Blood	Colombia
GCF_003837665.1	111	NZ_NSVB01000064.1	Chromosome	AAC(6')	aminoglycoside antibiotic	antibiotic inactivation	AAC(6')-29a	Acquired	Human		Panama
GCF_003143795.1	111	NZ_QFRL01000123.1	Chromosome	AAC(6')	aminoglycoside antibiotic	antibiotic inactivation	AAC(6')-29a	Acquired	Human	Respiratory	France
GCF_004795665.1	111	NZ_SSDD01000087.1	Chromosome	AAC(6')	aminoglycoside antibiotic	antibiotic inactivation	AAC(6')-29a	Acquired	Human		USA
GCF_004795655.1	111	NZ_SSDE01000126.1	Chromosome	AAC(6')	aminoglycoside antibiotic	antibiotic inactivation	AAC(6')-29a	Acquired	Human		USA
GCF_013169255.1	111	NZ_SWGN01000355.1	Chromosome	AAC(6')	aminoglycoside antibiotic	antibiotic inactivation	AAC(6')-29a	Acquired	Human	Intestine-related	Colombia
GCF_013169305.1	111	NZ_SWGO01000077.1	Chromosome	AAC(6')	aminoglycoside antibiotic	antibiotic inactivation	AAC(6')-29a	Acquired	Human	bone/skin/soft tissue	Colombia
GCF_013169335.1	111	NZ_SWGP01000305.1	Chromosome	AAC(6')	aminoglycoside antibiotic	antibiotic inactivation	AAC(6')-29a	Acquired	Human		Colombia
GCF_013169325.1	111	NZ_SWGQ01000186.1	Chromosome	AAC(6')	aminoglycoside antibiotic	antibiotic inactivation	AAC(6')-29a	Acquired	Human	Intestine-related	Colombia
GCF_013169385.1	111	NZ_SWGS01000193.1	Chromosome	AAC(6')	aminoglycoside antibiotic	antibiotic inactivation	AAC(6')-29a	Acquired	Human	Respiratory	Colombia
GCF_007280435.1	111	NZ_VKLB01000056.1	Chromosome	AAC(6')	aminoglycoside antibiotic	antibiotic inactivation	AAC(6')-29a	Acquired	Human	Urine	Peru
GCF_007280435.1	111	NZ_VKLB01000056.1	Chromosome	AAC(6')	aminoglycoside antibiotic	antibiotic inactivation	AAC(6')-29a	Acquired	Human	Urine	Peru
GCF_018457065.1	-	NZ_JAGFOZ010000022.1	Chromosome	aminoglycoside bifunctional resistance protein	aminoglycoside antibiotic	antibiotic inactivation	AAC(6')-30/AAC(6')-Ib' bifunctional protein	Acquired	Human		Lebanon
GCF_030183065.1	111	NZ_JARTME010000322.1	Chromosome	aminoglycoside bifunctional resistance protein	aminoglycoside antibiotic	antibiotic inactivation	AAC(6')-30/AAC(6')-Ib' bifunctional protein	Acquired	Human	Respiratory	Australia
GCF_004351685.1	235	NZ_SCZY01000840.1	Chromosome	aminoglycoside bifunctional resistance protein	aminoglycoside antibiotic	antibiotic inactivation	AAC(6')-30/AAC(6')-Ib' bifunctional protein	Acquired	Human		Italy
GCF_009727125.1	308	NZ_WOAF01000021.1	Chromosome	aminoglycoside bifunctional resistance protein	aminoglycoside antibiotic	antibiotic inactivation	AAC(6')-30/AAC(6')-Ib' bifunctional protein	Acquired	Human	eye	India
GCF_019400895.1	244	NZ_WTXR01000230.1	Plasmid	aminoglycoside bifunctional resistance protein	aminoglycoside antibiotic	antibiotic inactivation	AAC(6')-30/AAC(6')-Ib' bifunctional protein	Acquired	Human	Respiratory	Brazil
GCF_900707095.1	-	NZ_CAADKD010000040.1	Chromosome	AAC(6')	aminoglycoside antibiotic	antibiotic inactivation	AAC(6')-31	Acquired	Human		Spain
GCF_900707385.1	-	NZ_CAADLG010000269.1	Chromosome	AAC(6')	aminoglycoside antibiotic	antibiotic inactivation	AAC(6')-31	Acquired	Human		Spain
GCF_900707435.1	-	NZ_CAADLL010001071.1	Chromosome	AAC(6')	aminoglycoside antibiotic	antibiotic inactivation	AAC(6')-31	Acquired	Human		Spain
GCF_900707595.1	-	NZ_CAADMC010001114.1	Chromosome	AAC(6')	aminoglycoside antibiotic	antibiotic inactivation	AAC(6')-31	Acquired	Human		Spain
GCF_900708765.1	111	NZ_CAADQN010001093.1	Chromosome	AAC(6')	aminoglycoside antibiotic	antibiotic inactivation	AAC(6')-31	Acquired	Human		Spain
GCF_900708845.1	-	NZ_CAADQW010000100.1	Chromosome	AAC(6')	aminoglycoside antibiotic	antibiotic inactivation	AAC(6')-31	Acquired	Human		Spain
GCF_000513235.1	-	NZ_CBTR010000025.1	Chromosome	AAC(6')	aminoglycoside antibiotic	antibiotic inactivation	AAC(6')-31	Acquired
GCF_015317455.1	235	NZ_JABDUH010000138.1	Chromosome	AAC(6')	aminoglycoside antibiotic	antibiotic inactivation	AAC(6')-31	Acquired	Human	Abdomen	Portugal
GCF_013912885.1	235	NZ_JACEPO010000108.1	Chromosome	AAC(6')	aminoglycoside antibiotic	antibiotic inactivation	AAC(6')-31	Acquired	Human	Respiratory	France
GCF_021012755.1	235	NZ_JAGFKG010000052.1	Chromosome	AAC(6')	aminoglycoside antibiotic	antibiotic inactivation	AAC(6')-31	Acquired	Human	Respiratory	Italy
GCF_021891795.1	235	NZ_JAKLAH010000041.1	Chromosome	AAC(6')	aminoglycoside antibiotic	antibiotic inactivation	AAC(6')-31	Acquired	Human		Czech Republic
GCF_000792665.1	235	NZ_JTOU01000059.1	Chromosome	AAC(6')	aminoglycoside antibiotic	antibiotic inactivation	AAC(6')-31	Acquired	Human	Urine	Spain
GCF_000791915.1	235	NZ_JTQA01000089.1	Chromosome	AAC(6')	aminoglycoside antibiotic	antibiotic inactivation	AAC(6')-31	Acquired	Human	Respiratory	Croatia
GCF_000794055.1	235	NZ_JTSD01000056.1	Chromosome	AAC(6')	aminoglycoside antibiotic	antibiotic inactivation	AAC(6')-31	Acquired	Human	Respiratory	Croatia
GCF_000790725.1	235	NZ_JTTB01000110.1	Chromosome	AAC(6')	aminoglycoside antibiotic	antibiotic inactivation	AAC(6')-31	Acquired			Croatia
GCF_000794945.1	235	NZ_JTWC01000117.1	Chromosome	AAC(6')	aminoglycoside antibiotic	antibiotic inactivation	AAC(6')-31	Acquired	Human	Respiratory	Italy
GCF_001451625.1	-	NZ_LLPT01000106.1	Chromosome	AAC(6')	aminoglycoside antibiotic	antibiotic inactivation	AAC(6')-31	Acquired			USA
GCF_001452045.1	235	NZ_LLQY01000044.1	Chromosome	AAC(6')	aminoglycoside antibiotic	antibiotic inactivation	AAC(6')-31	Acquired			USA
GCF_001452285.1	235	NZ_LLRP01000070.1	Chromosome	AAC(6')	aminoglycoside antibiotic	antibiotic inactivation	AAC(6')-31	Acquired			USA
GCF_001452675.1	235	NZ_LLSX01000068.1	Chromosome	AAC(6')	aminoglycoside antibiotic	antibiotic inactivation	AAC(6')-31	Acquired			USA
GCF_001452805.1	235	NZ_LLTH01000109.1	Chromosome	AAC(6')	aminoglycoside antibiotic	antibiotic inactivation	AAC(6')-31	Acquired	Human	Burn	Germany
GCF_001454595.1	235	NZ_LLTZ01000057.1	Chromosome	AAC(6')	aminoglycoside antibiotic	antibiotic inactivation	AAC(6')-31	Acquired	Human	Burn	Hungary
GCF_001454305.1	235	NZ_LLUY01000089.1	Chromosome	AAC(6')	aminoglycoside antibiotic	antibiotic inactivation	AAC(6')-31	Acquired	Human	Burn	Bulgaria
GCF_002136415.1	111	NZ_NFFP01000118.1	Chromosome	AAC(6')	aminoglycoside antibiotic	antibiotic inactivation	AAC(6')-31	Acquired	Human	Respiratory	Italy
GCF_003968295.1	235	NZ_RXTQ01000090.1	Chromosome	AAC(6')	aminoglycoside antibiotic	antibiotic inactivation	AAC(6')-31	Acquired	Human	wound	USA
GCF_004350485.1	235	NZ_SCXC01000030.1	Chromosome	AAC(6')	aminoglycoside antibiotic	antibiotic inactivation	AAC(6')-31	Acquired	Human		Italy
GCF_004350565.1	235	NZ_SCXP01000092.1	Chromosome	AAC(6')	aminoglycoside antibiotic	antibiotic inactivation	AAC(6')-31	Acquired	Human		Italy
GCF_004350275.1	235	NZ_SCXV01000351.1	Chromosome	AAC(6')	aminoglycoside antibiotic	antibiotic inactivation	AAC(6')-31	Acquired	Human		Italy
GCF_004351205.1	235	NZ_SCYM01000450.1	Chromosome	AAC(6')	aminoglycoside antibiotic	antibiotic inactivation	AAC(6')-31	Acquired	Human		Italy
GCF_004350945.1	235	NZ_SCYY01000559.1	Chromosome	AAC(6')	aminoglycoside antibiotic	antibiotic inactivation	AAC(6')-31	Acquired	Human		Italy
GCF_004351635.1	-	NZ_SCZS01000193.1	Chromosome	AAC(6')	aminoglycoside antibiotic	antibiotic inactivation	AAC(6')-31	Acquired	Human		Italy
GCF_004351795.1	-	NZ_SDAD01000382.1	Chromosome	AAC(6')	aminoglycoside antibiotic	antibiotic inactivation	AAC(6')-31	Acquired	Human		Italy
GCF_004795995.1	-	NZ_SEHY01000083.1	Chromosome	AAC(6')	aminoglycoside antibiotic	antibiotic inactivation	AAC(6')-31	Acquired	Human		Italy
GCF_004350815.1	-	NZ_SEMM01000198.1	Chromosome	AAC(6')	aminoglycoside antibiotic	antibiotic inactivation	AAC(6')-31	Acquired	Human		Italy
GCF_004354095.2	235	NZ_SMRY02000472.1	Chromosome	AAC(6')	aminoglycoside antibiotic	antibiotic inactivation	AAC(6')-31	Acquired	Human	Urine	Bangladesh
GCF_011634585.1	235	NZ_VLOE01000079.1	Chromosome	AAC(6')	aminoglycoside antibiotic	antibiotic inactivation	AAC(6')-31	Acquired	Human		Italy
GCF_900708875.1	111	NZ_CAADQX010000606.1	Chromosome	AAC(6')	aminoglycoside antibiotic	antibiotic inactivation	AAC(6')-32	Acquired	Human		Spain
GCF_900708525.1	-	NZ_CAADPR010001045.1	Chromosome	AAC(6')	aminoglycoside antibiotic	antibiotic inactivation	AAC(6')-I30	Acquired	Human		Spain
GCF_900708545.1	-	NZ_CAADPT010000171.1	Chromosome	AAC(6')	aminoglycoside antibiotic	antibiotic inactivation	AAC(6')-I30	Acquired	Human		Spain
GCF_014048435.1	235	NZ_JACEGH010000091.1	Chromosome	AAC(6')	aminoglycoside antibiotic	antibiotic inactivation	AAC(6')-I30	Acquired	Human	Respiratory(CF)	Mexico
GCF_017976275.1	-	NZ_JAGMUW010000163.1	Chromosome	AAC(6')	aminoglycoside antibiotic	antibiotic inactivation	AAC(6')-I30	Acquired	Human	Respiratory	Mexico
GCF_020905575.1	309	NZ_JAHDTC010000064.1	Chromosome	AAC(6')	aminoglycoside antibiotic	antibiotic inactivation	AAC(6')-I30	Acquired	Human	Blood	Mexico
GCF_028994395.1	167	NZ_JARDUV010000084.1	Chromosome	AAC(6')	aminoglycoside antibiotic	antibiotic inactivation	AAC(6')-I30	Acquired	Human	Respiratory	Mexico
GCF_000794585.1	309	NZ_JTXM01000041.1	Chromosome	AAC(6')	aminoglycoside antibiotic	antibiotic inactivation	AAC(6')-I30	Acquired			USA
GCF_000795725.1	235	NZ_JTZC01000036.1	Chromosome	AAC(6')	aminoglycoside antibiotic	antibiotic inactivation	AAC(6')-I30	Acquired			Mexico
GCF_001451605.1	235	NZ_LLPS01000121.1	Chromosome	AAC(6')	aminoglycoside antibiotic	antibiotic inactivation	AAC(6')-I30	Acquired			USA
GCF_001874955.1	1816	NZ_MPBT01000191.1	Chromosome	AAC(6')	aminoglycoside antibiotic	antibiotic inactivation	AAC(6')-I30	Acquired
GCF_003933495.1	309	NZ_QVIQ01000011.1	Chromosome	AAC(6')	aminoglycoside antibiotic	antibiotic inactivation	AAC(6')-I30	Acquired	Human	Blood	USA
GCF_003933315.1	309	NZ_QVIR01000030.1	Chromosome	AAC(6')	aminoglycoside antibiotic	antibiotic inactivation	AAC(6')-I30	Acquired	Human	Blood	USA
GCF_004684765.1	3045	NZ_SRHR01000192.1	Chromosome	AAC(6')	aminoglycoside antibiotic	antibiotic inactivation	AAC(6')-I30	Acquired	Human		Canada
GCF_028608605.1	671	NZ_CP075774.1	Plasmid	AAC(6')	aminoglycoside antibiotic	antibiotic inactivation	AAC(6')-I-48	Acquired	Human		Germany
GCF_024588115.1	17	NZ_JAKGVA010000055.1	Chromosome	AAC(6')	aminoglycoside antibiotic	antibiotic inactivation	AAC(6')-Ia	Acquired	Human	Respiratory(CF)	USA
GCF_004213525.1	17	NZ_SGUI01000161.1	Chromosome	AAC(6')	aminoglycoside antibiotic	antibiotic inactivation	AAC(6')-Ia	Acquired	Human	Urine	Spain
GCF_004351325.1	175	NZ_SCYU01000077.1	Chromosome	AAC(6')	aminoglycoside antibiotic	antibiotic inactivation	AAC(6')-Iad	Acquired	Human		Italy
GCF_004796215.1	-	NZ_SEIG01000815.1	Chromosome	AAC(6')	aminoglycoside antibiotic	antibiotic inactivation	AAC(6')-Iad	Acquired	Human		Italy
GCF_015666355.1	3079	NZ_JADPHL010000036.1	Chromosome	AAC(6')	aminoglycoside antibiotic	antibiotic inactivation	AAC(6')-Iaf	Acquired	Human	Blood	Brazil
GCF_021532885.1	235	NZ_JAHWUV010000022.1	Chromosome	AAC(6')	aminoglycoside antibiotic	antibiotic inactivation	AAC(6')-Iaf	Acquired			Thailand
GCF_021533075.1	235	NZ_JAHWVC010000023.1	Chromosome	AAC(6')	aminoglycoside antibiotic	antibiotic inactivation	AAC(6')-Iaf	Acquired			Thailand
GCF_023060055.1	3079	NZ_JALLDW010000030.1	Chromosome	AAC(6')	aminoglycoside antibiotic	antibiotic inactivation	AAC(6')-Iaf	Acquired	Human		Brazil
GCF_004053855.1	3079	NZ_SBJT01000032.1	Chromosome	AAC(6')	aminoglycoside antibiotic	antibiotic inactivation	AAC(6')-Iaf	Acquired	Human		Brazil
GCF_004053945.1	3079	NZ_SBKB01000014.1	Chromosome	AAC(6')	aminoglycoside antibiotic	antibiotic inactivation	AAC(6')-Iaf	Acquired	Human	Respiratory	Brazil
GCF_004684765.1	3045	NZ_SRHR01000178.1	Chromosome	AAC(6')	aminoglycoside antibiotic	antibiotic inactivation	AAC(6')-Iaf	Acquired	Human		Canada
GCF_000795565.1	244	NZ_JTZI01000062.1	Chromosome	AAC(6')	aminoglycoside antibiotic	antibiotic inactivation	AAC(6')-Iai	Acquired			India
GCF_900707305.1	-	NZ_CAADKX010000694.1	Chromosome	AAC(6')	aminoglycoside antibiotic	antibiotic inactivation	AAC(6')-Ib7	Acquired	Human		Spain
GCF_001180865.1	111	NZ_CVUU01000146.1	Chromosome	AAC(6')	aminoglycoside antibiotic	antibiotic inactivation	AAC(6')-Ib7	Acquired
GCF_001180585.1	111	NZ_CWEU01000171.1	Chromosome	AAC(6')	aminoglycoside antibiotic	antibiotic inactivation	AAC(6')-Ib7	Acquired
GCF_013435505.1	689	NZ_JAAOHJ010000048.1	Chromosome	AAC(6')	aminoglycoside antibiotic	antibiotic inactivation	AAC(6')-Ib7	Acquired	Human
GCF_013421115.1	111	NZ_JACCIO010000049.1	Chromosome	AAC(6')	aminoglycoside antibiotic	antibiotic inactivation	AAC(6')-Ib7	Acquired	Human	Respiratory	Poland
GCF_015738165.1	111	NZ_JADSQT010000061.1	Chromosome	AAC(6')	aminoglycoside antibiotic	antibiotic inactivation	AAC(6')-Ib7	Acquired	Human	Urine	USA
GCF_018439695.1	348	NZ_JAFHNB010000205.1	Chromosome	AAC(6')	aminoglycoside antibiotic	antibiotic inactivation	AAC(6')-Ib7	Acquired	Human	Respiratory	Germany
GCF_018441805.1	111	NZ_JAFHXF010000286.1	Chromosome	AAC(6')	aminoglycoside antibiotic	antibiotic inactivation	AAC(6')-Ib7	Acquired	Human	Urine	Germany
GCF_021013175.1	175	NZ_JAGFKP010000047.1	Chromosome	AAC(6')	aminoglycoside antibiotic	antibiotic inactivation	AAC(6')-Ib7	Acquired	Human	Respiratory	Italy
GCF_022424125.1	244	NZ_JAIPVN010000058.1	Chromosome	AAC(6')	aminoglycoside antibiotic	antibiotic inactivation	AAC(6')-Ib7	Acquired	Human	Urine	Brazil
GCF_022424155.1	235	NZ_JAIPVO010000499.1	Chromosome	AAC(6')	aminoglycoside antibiotic	antibiotic inactivation	AAC(6')-Ib7	Acquired	Human		Brazil
GCF_029605425.1	654	NZ_JAKKJG010000142.1	Chromosome	AAC(6')	aminoglycoside antibiotic	antibiotic inactivation	AAC(6')-Ib7	Acquired	Human	Respiratory	Pakistan
GCF_029605145.1	654	NZ_JAKKJW010000050.1	Chromosome	AAC(6')	aminoglycoside antibiotic	antibiotic inactivation	AAC(6')-Ib7	Acquired	Human	Respiratory	Pakistan
GCF_021891435.1	357	NZ_JAKKZQ010000002.1	Chromosome	AAC(6')	aminoglycoside antibiotic	antibiotic inactivation	AAC(6')-Ib7	Acquired	Human		Czech Republic
GCF_021891465.1	357	NZ_JAKKZR010000004.1	Chromosome	AAC(6')	aminoglycoside antibiotic	antibiotic inactivation	AAC(6')-Ib7	Acquired	Human		Czech Republic
GCF_021891455.1	357	NZ_JAKKZS010000422.1	Chromosome	AAC(6')	aminoglycoside antibiotic	antibiotic inactivation	AAC(6')-Ib7	Acquired	Human		Czech Republic
GCF_021891495.1	357	NZ_JAKKZT010000060.1	Chromosome	AAC(6')	aminoglycoside antibiotic	antibiotic inactivation	AAC(6')-Ib7	Acquired	Human		Czech Republic
GCF_021891555.1	357	NZ_JAKKZV010000005.1	Chromosome	AAC(6')	aminoglycoside antibiotic	antibiotic inactivation	AAC(6')-Ib7	Acquired	Human		Czech Republic
GCF_021891575.1	357	NZ_JAKKZW010000232.1	Chromosome	AAC(6')	aminoglycoside antibiotic	antibiotic inactivation	AAC(6')-Ib7	Acquired	Human		Czech Republic
GCF_021891535.1	357	NZ_JAKKZX010000004.1	Chromosome	AAC(6')	aminoglycoside antibiotic	antibiotic inactivation	AAC(6')-Ib7	Acquired	Human		Czech Republic
GCF_021891605.1	357	NZ_JAKKZY010000228.1	Chromosome	AAC(6')	aminoglycoside antibiotic	antibiotic inactivation	AAC(6')-Ib7	Acquired	Human		Czech Republic
GCF_021891705.1	357	NZ_JAKLAC010000005.1	Chromosome	AAC(6')	aminoglycoside antibiotic	antibiotic inactivation	AAC(6')-Ib7	Acquired	Human		Czech Republic
GCF_021891695.1	-	NZ_JAKLAD010000038.1	Chromosome	AAC(6')	aminoglycoside antibiotic	antibiotic inactivation	AAC(6')-Ib7	Acquired	Human		Czech Republic
GCF_021891675.1	357	NZ_JAKLAE010000004.1	Chromosome	AAC(6')	aminoglycoside antibiotic	antibiotic inactivation	AAC(6')-Ib7	Acquired	Human		Czech Republic
GCF_025459465.1	233	NZ_JAMKXZ010000068.1	Chromosome	AAC(6')	aminoglycoside antibiotic	antibiotic inactivation	AAC(6')-Ib7	Acquired	Environment	Wastewater-related	Romania
GCF_027583495.1	270	NZ_JAMOGL010000076.1	Chromosome	AAC(6')	aminoglycoside antibiotic	antibiotic inactivation	AAC(6')-Ib7	Acquired	Human	Urine	China
GCF_030183065.1	111	NZ_JARTME010000556.1	Chromosome	AAC(6')	aminoglycoside antibiotic	antibiotic inactivation	AAC(6')-Ib7	Acquired	Human	Respiratory	Australia
GCF_030183065.1	111	NZ_JARTME010000575.1	Chromosome	AAC(6')	aminoglycoside antibiotic	antibiotic inactivation	AAC(6')-Ib7	Acquired	Human	Respiratory	Australia
GCF_030183175.1	111	NZ_JARTMJ010000171.1	Chromosome	AAC(6')	aminoglycoside antibiotic	antibiotic inactivation	AAC(6')-Ib7	Acquired	Human	Blood	Australia
GCF_030183355.1	111	NZ_JARTMS010000180.1	Chromosome	AAC(6')	aminoglycoside antibiotic	antibiotic inactivation	AAC(6')-Ib7	Acquired	Human	bone/skin/soft tissue	Australia
GCF_030183445.1	111	NZ_JARTMW010000156.1	Chromosome	AAC(6')	aminoglycoside antibiotic	antibiotic inactivation	AAC(6')-Ib7	Acquired	Human	bone/skin/soft tissue	Australia
GCF_030183595.1	111	NZ_JARTNF010000171.1	Chromosome	AAC(6')	aminoglycoside antibiotic	antibiotic inactivation	AAC(6')-Ib7	Acquired	Human	bone/skin/soft tissue	Australia
GCF_030183745.1	111	NZ_JARTNN010000410.1	Chromosome	AAC(6')	aminoglycoside antibiotic	antibiotic inactivation	AAC(6')-Ib7	Acquired	Human	bone/skin/soft tissue	Australia
GCF_030183855.1	111	NZ_JARTNR010000160.1	Chromosome	AAC(6')	aminoglycoside antibiotic	antibiotic inactivation	AAC(6')-Ib7	Acquired	Human	Blood	Australia
GCF_030186915.1	111	NZ_JARTTE010000177.1	Chromosome	AAC(6')	aminoglycoside antibiotic	antibiotic inactivation	AAC(6')-Ib7	Acquired	Human	Urine	Australia
GCF_030015765.1	235	NZ_JASAOV010000046.1	Chromosome	AAC(6')	aminoglycoside antibiotic	antibiotic inactivation	AAC(6')-Ib7	Acquired	Food	Chicken meat	China
GCF_030228785.1	111	NZ_JASSSA010000077.1	Chromosome	AAC(6')	aminoglycoside antibiotic	antibiotic inactivation	AAC(6')-Ib7	Acquired
GCF_030227385.1	111	NZ_JASSSB010000073.1	Chromosome	AAC(6')	aminoglycoside antibiotic	antibiotic inactivation	AAC(6')-Ib7	Acquired
GCF_030227405.1	111	NZ_JASSSC010000084.1	Chromosome	AAC(6')	aminoglycoside antibiotic	antibiotic inactivation	AAC(6')-Ib7	Acquired
GCF_000794085.1	111	NZ_JTRI01000068.1	Chromosome	AAC(6')	aminoglycoside antibiotic	antibiotic inactivation	AAC(6')-Ib7	Acquired	Human	Urine	France
GCF_000796165.1	235	NZ_JTWZ01000116.1	Chromosome	AAC(6')	aminoglycoside antibiotic	antibiotic inactivation	AAC(6')-Ib7	Acquired			Greece
GCF_001086735.1	235	NZ_LFMQ01000014.1	Chromosome	AAC(6')	aminoglycoside antibiotic	antibiotic inactivation	AAC(6')-Ib7	Acquired	Human		USA
GCF_001452445.1	298	NZ_LLSF01000121.1	Chromosome	AAC(6')	aminoglycoside antibiotic	antibiotic inactivation	AAC(6')-Ib7	Acquired			USA
GCF_001452805.1	235	NZ_LLTH01000136.1	Chromosome	AAC(6')	aminoglycoside antibiotic	antibiotic inactivation	AAC(6')-Ib7	Acquired	Human	Burn	Germany
GCF_001454805.1	111	NZ_LLVM01000288.1	Chromosome	AAC(6')	aminoglycoside antibiotic	antibiotic inactivation	AAC(6')-Ib7	Acquired	Human		Belgium
GCF_001454565.1	111	NZ_LLVQ01000149.1	Chromosome	AAC(6')	aminoglycoside antibiotic	antibiotic inactivation	AAC(6')-Ib7	Acquired			Bulgaria
GCF_002002765.1	235	NZ_MPCR01000109.1	Chromosome	AAC(6')	aminoglycoside antibiotic	antibiotic inactivation	AAC(6')-Ib7	Acquired	Human	Blood	Malaysia
GCF_002135965.1	395	NZ_NFFZ01000123.1	Chromosome	AAC(6')	aminoglycoside antibiotic	antibiotic inactivation	AAC(6')-Ib7	Acquired	Human	Blood	Italy
GCF_002201375.1	235	NZ_NIIW01000150.1	Chromosome	AAC(6')	aminoglycoside antibiotic	antibiotic inactivation	AAC(6')-Ib7	Acquired	Human	wound	Malaysia
GCF_002201405.1	235	NZ_NIJB01000180.1	Chromosome	AAC(6')	aminoglycoside antibiotic	antibiotic inactivation	AAC(6')-Ib7	Acquired	Human	Urine	Malaysia
GCF_002201455.1	235	NZ_NIJE01000182.1	Chromosome	AAC(6')	aminoglycoside antibiotic	antibiotic inactivation	AAC(6')-Ib7	Acquired	Human	wound	Malaysia
GCF_003837585.1	111	NZ_NSUK01000008.1	Chromosome	AAC(6')	aminoglycoside antibiotic	antibiotic inactivation	AAC(6')-Ib7	Acquired	Human		Belgium
GCF_003936965.1	664	NZ_RHSY01000110.1	Chromosome	AAC(6')	aminoglycoside antibiotic	antibiotic inactivation	AAC(6')-Ib7	Acquired	Environment	Hospital	Pakistan
GCF_003936385.1	664	NZ_RHSZ01000122.1	Chromosome	AAC(6')	aminoglycoside antibiotic	antibiotic inactivation	AAC(6')-Ib7	Acquired	Environment	Hospital	Pakistan
GCF_005863595.1	111	NZ_VAVD01000104.1	Chromosome	AAC(6')	aminoglycoside antibiotic	antibiotic inactivation	AAC(6')-Ib7	Acquired	Human	Blood	France
GCF_005863765.1	111	NZ_VAVH01000101.1	Chromosome	AAC(6')	aminoglycoside antibiotic	antibiotic inactivation	AAC(6')-Ib7	Acquired	Human	Blood	France
GCF_005863885.1	111	NZ_VAVR01000084.1	Chromosome	AAC(6')	aminoglycoside antibiotic	antibiotic inactivation	AAC(6')-Ib7	Acquired	Human	Blood	France
GCF_000017205.1	1195	NC_009656.1	Chromosome	AAC(6')	aminoglycoside antibiotic	antibiotic inactivation	AAC(6')-Ib8	Acquired
GCF_900707115.1	-	NZ_CAADKH010001107.1	Chromosome	AAC(6')	aminoglycoside antibiotic	antibiotic inactivation	AAC(6')-Ib8	Acquired	Human		Spain
GCF_900707335.1	-	NZ_CAADLA010000433.1	Chromosome	AAC(6')	aminoglycoside antibiotic	antibiotic inactivation	AAC(6')-Ib8	Acquired	Human		Spain
GCF_900708305.1	308	NZ_CAADOU010000343.1	Chromosome	AAC(6')	aminoglycoside antibiotic	antibiotic inactivation	AAC(6')-Ib8	Acquired	Human		Spain
GCF_013255565.1	773	NZ_CP053917.1	Chromosome	AAC(6')	aminoglycoside antibiotic	antibiotic inactivation	AAC(6')-Ib8	Acquired	Human	Urine	South Korea
GCF_015738095.1	463	NZ_JADSQR010000045.1	Chromosome	AAC(6')	aminoglycoside antibiotic	antibiotic inactivation	AAC(6')-Ib8	Acquired	Human	Urine	USA
GCF_022341195.1	549	NZ_JAEMVY010000028.1	Chromosome	AAC(6')	aminoglycoside antibiotic	antibiotic inactivation	AAC(6')-Ib8	Acquired			Germany
GCF_018139865.1	235	NZ_JAGSOR010000056.1	Chromosome	AAC(6')	aminoglycoside antibiotic	antibiotic inactivation	AAC(6')-Ib8	Acquired			Spain
GCF_018139745.1	235	NZ_JAGSOS010000056.1	Chromosome	AAC(6')	aminoglycoside antibiotic	antibiotic inactivation	AAC(6')-Ib8	Acquired			Spain
GCF_025238245.1	316	NZ_JAJUPE010000099.1	Chromosome	AAC(6')	aminoglycoside antibiotic	antibiotic inactivation	AAC(6')-Ib8	Acquired	Human	Ear	China
GCF_025238165.1	316	NZ_JAJUPH010000171.1	Chromosome	AAC(6')	aminoglycoside antibiotic	antibiotic inactivation	AAC(6')-Ib8	Acquired	Human	Ear	China
GCF_025238125.1	316	NZ_JAJUPI010000404.1	Chromosome	AAC(6')	aminoglycoside antibiotic	antibiotic inactivation	AAC(6')-Ib8	Acquired	Human	Ear	China
GCF_025238045.1	316	NZ_JAJUPN010000314.1	Chromosome	AAC(6')	aminoglycoside antibiotic	antibiotic inactivation	AAC(6')-Ib8	Acquired	Human	Ear	China
GCF_025238025.1	316	NZ_JAJUPO010000294.1	Chromosome	AAC(6')	aminoglycoside antibiotic	antibiotic inactivation	AAC(6')-Ib8	Acquired	Human	Ear	China
GCF_025237965.1	316	NZ_JAJUPP010000258.1	Chromosome	AAC(6')	aminoglycoside antibiotic	antibiotic inactivation	AAC(6')-Ib8	Acquired	Human	Ear	China
GCF_025237875.1	316	NZ_JAJUPV010000070.1	Chromosome	AAC(6')	aminoglycoside antibiotic	antibiotic inactivation	AAC(6')-Ib8	Acquired	Human	Ear	China
GCF_025237845.1	644	NZ_JAJUPX010000078.1	Chromosome	AAC(6')	aminoglycoside antibiotic	antibiotic inactivation	AAC(6')-Ib8	Acquired	Human	Ear	China
GCF_025237825.1	316	NZ_JAJUPY010000072.1	Chromosome	AAC(6')	aminoglycoside antibiotic	antibiotic inactivation	AAC(6')-Ib8	Acquired	Human	Ear	China
GCF_025237725.1	316	NZ_JAJUQB010000076.1	Chromosome	AAC(6')	aminoglycoside antibiotic	antibiotic inactivation	AAC(6')-Ib8	Acquired	Human	Ear	China
GCF_025237665.1	316	NZ_JAJUQG010000086.1	Chromosome	AAC(6')	aminoglycoside antibiotic	antibiotic inactivation	AAC(6')-Ib8	Acquired	Human	Ear	China
GCF_025237625.1	316	NZ_JAJUQI010000089.1	Chromosome	AAC(6')	aminoglycoside antibiotic	antibiotic inactivation	AAC(6')-Ib8	Acquired	Human	Ear	China
GCF_025237605.1	316	NZ_JAJUQJ010000072.1	Chromosome	AAC(6')	aminoglycoside antibiotic	antibiotic inactivation	AAC(6')-Ib8	Acquired	Human	Ear	China
GCF_025237525.1	316	NZ_JAJUQN010000079.1	Chromosome	AAC(6')	aminoglycoside antibiotic	antibiotic inactivation	AAC(6')-Ib8	Acquired	Human	Ear	China
GCF_025237385.1	316	NZ_JAJUQV010000072.1	Chromosome	AAC(6')	aminoglycoside antibiotic	antibiotic inactivation	AAC(6')-Ib8	Acquired	Human	Ear	China
GCF_025237345.1	316	NZ_JAJUQW010000127.1	Chromosome	AAC(6')	aminoglycoside antibiotic	antibiotic inactivation	AAC(6')-Ib8	Acquired	Human	Ear	China
GCF_025237205.1	316	NZ_JAJURD010000095.1	Chromosome	AAC(6')	aminoglycoside antibiotic	antibiotic inactivation	AAC(6')-Ib8	Acquired	Human	Ear	China
GCF_025237125.1	-	NZ_JAJURE010000087.1	Chromosome	AAC(6')	aminoglycoside antibiotic	antibiotic inactivation	AAC(6')-Ib8	Acquired	Human	Ear	China
GCF_025237185.1	316	NZ_JAJURF010000127.1	Chromosome	AAC(6')	aminoglycoside antibiotic	antibiotic inactivation	AAC(6')-Ib8	Acquired	Human	Ear	China
GCF_025237005.1	316	NZ_JAJURN010000037.1	Chromosome	AAC(6')	aminoglycoside antibiotic	antibiotic inactivation	AAC(6')-Ib8	Acquired	Human	Ear	China
GCF_025236975.1	316	NZ_JAJURQ010000090.1	Chromosome	AAC(6')	aminoglycoside antibiotic	antibiotic inactivation	AAC(6')-Ib8	Acquired	Human	Ear	China
GCF_025236905.1	316	NZ_JAJURR010000108.1	Chromosome	AAC(6')	aminoglycoside antibiotic	antibiotic inactivation	AAC(6')-Ib8	Acquired	Human	Ear	China
GCF_025236925.1	316	NZ_JAJURS010000080.1	Chromosome	AAC(6')	aminoglycoside antibiotic	antibiotic inactivation	AAC(6')-Ib8	Acquired	Human	Ear	China
GCF_025236885.1	316	NZ_JAJURT010000108.1	Chromosome	AAC(6')	aminoglycoside antibiotic	antibiotic inactivation	AAC(6')-Ib8	Acquired	Human	Ear	China
GCF_025236815.1	316	NZ_JAJURV010000073.1	Chromosome	AAC(6')	aminoglycoside antibiotic	antibiotic inactivation	AAC(6')-Ib8	Acquired	Human	Ear	China
GCF_025236845.1	316	NZ_JAJURX010000096.1	Chromosome	AAC(6')	aminoglycoside antibiotic	antibiotic inactivation	AAC(6')-Ib8	Acquired	Human	Ear	China
GCF_025236785.1	316	NZ_JAJURY010000091.1	Chromosome	AAC(6')	aminoglycoside antibiotic	antibiotic inactivation	AAC(6')-Ib8	Acquired	Human	Ear	China
GCF_025236765.1	316	NZ_JAJURZ010000092.1	Chromosome	AAC(6')	aminoglycoside antibiotic	antibiotic inactivation	AAC(6')-Ib8	Acquired	Human	Ear	China
GCF_025236685.1	316	NZ_JAJUSD010000114.1	Chromosome	AAC(6')	aminoglycoside antibiotic	antibiotic inactivation	AAC(6')-Ib8	Acquired	Human	Ear	China
GCF_025236625.1	316	NZ_JAJUSG010000076.1	Chromosome	AAC(6')	aminoglycoside antibiotic	antibiotic inactivation	AAC(6')-Ib8	Acquired	Human	Ear	China
GCF_025236595.1	316	NZ_JAJUSH010000083.1	Chromosome	AAC(6')	aminoglycoside antibiotic	antibiotic inactivation	AAC(6')-Ib8	Acquired	Human	Ear	China
GCF_025236465.1	316	NZ_JAJUSN010000075.1	Chromosome	AAC(6')	aminoglycoside antibiotic	antibiotic inactivation	AAC(6')-Ib8	Acquired	Human	Ear	China
GCF_025236485.1	316	NZ_JAJUSP010000076.1	Chromosome	AAC(6')	aminoglycoside antibiotic	antibiotic inactivation	AAC(6')-Ib8	Acquired	Human	Ear	China
GCF_025236265.1	316	NZ_JAJUSZ010000111.1	Chromosome	AAC(6')	aminoglycoside antibiotic	antibiotic inactivation	AAC(6')-Ib8	Acquired	Human	Ear	China
GCF_025236225.1	316	NZ_JAJUTA010000116.1	Chromosome	AAC(6')	aminoglycoside antibiotic	antibiotic inactivation	AAC(6')-Ib8	Acquired	Human	Ear	China
GCF_025236225.1	316	NZ_JAJUTA010000121.1	Chromosome	AAC(6')	aminoglycoside antibiotic	antibiotic inactivation	AAC(6')-Ib8	Acquired	Human	Ear	China
GCF_025236065.1	316	NZ_JAJUTJ010000102.1	Chromosome	AAC(6')	aminoglycoside antibiotic	antibiotic inactivation	AAC(6')-Ib8	Acquired	Human	Ear	China
GCF_025235985.1	316	NZ_JAJUTL010000145.1	Chromosome	AAC(6')	aminoglycoside antibiotic	antibiotic inactivation	AAC(6')-Ib8	Acquired	Human	Ear	China
GCF_025236005.1	316	NZ_JAJUTM010000095.1	Chromosome	AAC(6')	aminoglycoside antibiotic	antibiotic inactivation	AAC(6')-Ib8	Acquired	Human	Ear	China
GCF_025235965.1	316	NZ_JAJUTN010000089.1	Chromosome	AAC(6')	aminoglycoside antibiotic	antibiotic inactivation	AAC(6')-Ib8	Acquired	Human	Ear	China
GCF_025235865.1	316	NZ_JAJUTR010000072.1	Chromosome	AAC(6')	aminoglycoside antibiotic	antibiotic inactivation	AAC(6')-Ib8	Acquired	Human	Ear	China
GCF_025235745.1	316	NZ_JAJUTX010000130.1	Chromosome	AAC(6')	aminoglycoside antibiotic	antibiotic inactivation	AAC(6')-Ib8	Acquired	Human	Ear	China
GCF_025235785.1	316	NZ_JAJUTY010000115.1	Chromosome	AAC(6')	aminoglycoside antibiotic	antibiotic inactivation	AAC(6')-Ib8	Acquired	Human	Ear	China
GCF_025235605.1	316	NZ_JAJUUE010000101.1	Chromosome	AAC(6')	aminoglycoside antibiotic	antibiotic inactivation	AAC(6')-Ib8	Acquired	Human	Ear	China
GCF_025235625.1	316	NZ_JAJUUG010000098.1	Chromosome	AAC(6')	aminoglycoside antibiotic	antibiotic inactivation	AAC(6')-Ib8	Acquired	Human	Ear	China
GCF_025235515.1	316	NZ_JAJUUJ010000144.1	Chromosome	AAC(6')	aminoglycoside antibiotic	antibiotic inactivation	AAC(6')-Ib8	Acquired	Human	Ear	China
GCF_025235505.1	316	NZ_JAJUUK010000101.1	Chromosome	AAC(6')	aminoglycoside antibiotic	antibiotic inactivation	AAC(6')-Ib8	Acquired	Human	Ear	China
GCF_025235485.1	316	NZ_JAJUUL010000110.1	Chromosome	AAC(6')	aminoglycoside antibiotic	antibiotic inactivation	AAC(6')-Ib8	Acquired	Human	Ear	China
GCF_025235465.1	316	NZ_JAJUUM010000129.1	Chromosome	AAC(6')	aminoglycoside antibiotic	antibiotic inactivation	AAC(6')-Ib8	Acquired	Human	Ear	China
GCF_025235425.1	316	NZ_JAJUUN010000114.1	Chromosome	AAC(6')	aminoglycoside antibiotic	antibiotic inactivation	AAC(6')-Ib8	Acquired	Human	Ear	China
GCF_025235445.1	316	NZ_JAJUUO010000067.1	Chromosome	AAC(6')	aminoglycoside antibiotic	antibiotic inactivation	AAC(6')-Ib8	Acquired	Human	Ear	China
GCF_025235365.1	316	NZ_JAJUUR010000082.1	Chromosome	AAC(6')	aminoglycoside antibiotic	antibiotic inactivation	AAC(6')-Ib8	Acquired	Human	Ear	China
GCF_025235325.1	316	NZ_JAJUUT010000083.1	Chromosome	AAC(6')	aminoglycoside antibiotic	antibiotic inactivation	AAC(6')-Ib8	Acquired	Human	Ear	China
GCF_025235285.1	316	NZ_JAJUUV010000083.1	Chromosome	AAC(6')	aminoglycoside antibiotic	antibiotic inactivation	AAC(6')-Ib8	Acquired	Human	Ear	China
GCF_025235245.1	316	NZ_JAJUUW010000120.1	Chromosome	AAC(6')	aminoglycoside antibiotic	antibiotic inactivation	AAC(6')-Ib8	Acquired	Human	Ear	China
GCF_025235265.1	316	NZ_JAJUUX010000157.1	Chromosome	AAC(6')	aminoglycoside antibiotic	antibiotic inactivation	AAC(6')-Ib8	Acquired	Human	Ear	China
GCF_025235205.1	316	NZ_JAJUVA010000125.1	Chromosome	AAC(6')	aminoglycoside antibiotic	antibiotic inactivation	AAC(6')-Ib8	Acquired	Human	Ear	China
GCF_025235155.1	316	NZ_JAJUVB010000171.1	Chromosome	AAC(6')	aminoglycoside antibiotic	antibiotic inactivation	AAC(6')-Ib8	Acquired	Human	Ear	China
GCF_025235145.1	316	NZ_JAJUVC010000096.1	Chromosome	AAC(6')	aminoglycoside antibiotic	antibiotic inactivation	AAC(6')-Ib8	Acquired	Human	Ear	China
GCF_025235105.1	316	NZ_JAJUVD010000139.1	Chromosome	AAC(6')	aminoglycoside antibiotic	antibiotic inactivation	AAC(6')-Ib8	Acquired	Human	Ear	China
GCF_025238765.1	316	NZ_JAJUVK010000108.1	Chromosome	AAC(6')	aminoglycoside antibiotic	antibiotic inactivation	AAC(6')-Ib8	Acquired	Human	Ear	China
GCF_025238705.1	316	NZ_JAJUVL010000118.1	Chromosome	AAC(6')	aminoglycoside antibiotic	antibiotic inactivation	AAC(6')-Ib8	Acquired	Human	Ear	China
GCF_025238725.1	316	NZ_JAJUVM010000229.1	Chromosome	AAC(6')	aminoglycoside antibiotic	antibiotic inactivation	AAC(6')-Ib8	Acquired	Human	Ear	China
GCF_025238665.1	316	NZ_JAJUVP010000203.1	Chromosome	AAC(6')	aminoglycoside antibiotic	antibiotic inactivation	AAC(6')-Ib8	Acquired	Human	Ear	China
GCF_025238605.1	316	NZ_JAJUVR010000360.1	Chromosome	AAC(6')	aminoglycoside antibiotic	antibiotic inactivation	AAC(6')-Ib8	Acquired	Human	Ear	China
GCF_025234945.1	316	NZ_JAJUVX010000199.1	Chromosome	AAC(6')	aminoglycoside antibiotic	antibiotic inactivation	AAC(6')-Ib8	Acquired	Human	Ear	China
GCF_025238565.1	316	NZ_JAJUWA010000156.1	Chromosome	AAC(6')	aminoglycoside antibiotic	antibiotic inactivation	AAC(6')-Ib8	Acquired	Human	Ear	China
GCF_025238525.1	316	NZ_JAJUWB010000157.1	Chromosome	AAC(6')	aminoglycoside antibiotic	antibiotic inactivation	AAC(6')-Ib8	Acquired	Human	Ear	China
GCF_025235015.1	316	NZ_JAJUWE010000215.1	Chromosome	AAC(6')	aminoglycoside antibiotic	antibiotic inactivation	AAC(6')-Ib8	Acquired	Human	Ear	China
GCF_025238495.1	316	NZ_JAJUWF010000155.1	Chromosome	AAC(6')	aminoglycoside antibiotic	antibiotic inactivation	AAC(6')-Ib8	Acquired	Human	Ear	China
GCF_025238455.1	316	NZ_JAJUWG010000307.1	Chromosome	AAC(6')	aminoglycoside antibiotic	antibiotic inactivation	AAC(6')-Ib8	Acquired	Human	Ear	China
GCF_025238425.1	316	NZ_JAJUWH010000371.1	Chromosome	AAC(6')	aminoglycoside antibiotic	antibiotic inactivation	AAC(6')-Ib8	Acquired	Human	Ear	China
GCF_025238405.1	316	NZ_JAJUWI010000218.1	Chromosome	AAC(6')	aminoglycoside antibiotic	antibiotic inactivation	AAC(6')-Ib8	Acquired	Human	Ear	China
GCF_025238375.1	316	NZ_JAJUWJ010000166.1	Chromosome	AAC(6')	aminoglycoside antibiotic	antibiotic inactivation	AAC(6')-Ib8	Acquired	Human	Ear	China
GCF_025238345.1	316	NZ_JAJUWL010000199.1	Chromosome	AAC(6')	aminoglycoside antibiotic	antibiotic inactivation	AAC(6')-Ib8	Acquired	Human	Ear	China
GCF_025238305.1	316	NZ_JAJUWM010000164.1	Chromosome	AAC(6')	aminoglycoside antibiotic	antibiotic inactivation	AAC(6')-Ib8	Acquired	Human	Ear	China
GCF_029605555.1	664	NZ_JAKKJB010000471.1	Chromosome	AAC(6')	aminoglycoside antibiotic	antibiotic inactivation	AAC(6')-Ib8	Acquired	Human	bone/skin/soft tissue	Pakistan
GCF_029605535.1	664	NZ_JAKKJC010000445.1	Chromosome	AAC(6')	aminoglycoside antibiotic	antibiotic inactivation	AAC(6')-Ib8	Acquired	Human	bone/skin/soft tissue	Pakistan
GCF_025799105.1	233	NZ_JAOXPE010000132.1	Chromosome	AAC(6')	aminoglycoside antibiotic	antibiotic inactivation	AAC(6')-Ib8	Acquired	Human	Urine	France
GCF_026191415.1	1195	NZ_JAPHNN010000039.1	Chromosome	AAC(6')	aminoglycoside antibiotic	antibiotic inactivation	AAC(6')-Ib8	Acquired	Human		Argentina
GCF_028994395.1	167	NZ_JARDUV010000077.1	Chromosome	AAC(6')	aminoglycoside antibiotic	antibiotic inactivation	AAC(6')-Ib8	Acquired	Human	Respiratory	Mexico
GCF_000794545.1	235	NZ_JTXP01000193.1	Chromosome	AAC(6')	aminoglycoside antibiotic	antibiotic inactivation	AAC(6')-Ib8	Acquired	Human	Respiratory	Mexico
GCF_000794515.1	167	NZ_JTXR01000127.1	Chromosome	AAC(6')	aminoglycoside antibiotic	antibiotic inactivation	AAC(6')-Ib8	Acquired	Human	Respiratory	Mexico
GCF_000795625.1	167	NZ_JTZG01000017.1	Chromosome	AAC(6')	aminoglycoside antibiotic	antibiotic inactivation	AAC(6')-Ib8	Acquired			Mexico
GCF_001452805.1	235	NZ_LLTH01000004.1	Chromosome	AAC(6')	aminoglycoside antibiotic	antibiotic inactivation	AAC(6')-Ib8	Acquired	Human	Burn	Germany
GCF_001680745.1	235	NZ_LZDA01000026.1	Chromosome	AAC(6')	aminoglycoside antibiotic	antibiotic inactivation	AAC(6')-Ib8	Acquired	Human	Respiratory(CF)	Brazil
GCF_002002765.1	235	NZ_MPCR01000112.1	Chromosome	AAC(6')	aminoglycoside antibiotic	antibiotic inactivation	AAC(6')-Ib8	Acquired	Human	Blood	Malaysia
GCF_002136335.1	235	NZ_NFFC01000079.1	Chromosome	AAC(6')	aminoglycoside antibiotic	antibiotic inactivation	AAC(6')-Ib8	Acquired	Human	Blood	Italy
GCF_002135635.1	235	NZ_NFFG01000090.1	Chromosome	AAC(6')	aminoglycoside antibiotic	antibiotic inactivation	AAC(6')-Ib8	Acquired	Human	Respiratory	Italy
GCF_002135805.1	111	NZ_NFFO01000062.1	Chromosome	AAC(6')	aminoglycoside antibiotic	antibiotic inactivation	AAC(6')-Ib8	Acquired	Human	Blood	Italy
GCF_002135875.1	260	NZ_NFFU01000013.1	Chromosome	AAC(6')	aminoglycoside antibiotic	antibiotic inactivation	AAC(6')-Ib8	Acquired	Human	Blood	Italy
GCF_002135885.1	179	NZ_NFFV01000038.1	Chromosome	AAC(6')	aminoglycoside antibiotic	antibiotic inactivation	AAC(6')-Ib8	Acquired	Human	Respiratory	Italy
GCF_002135915.1	260	NZ_NFFW01000047.1	Chromosome	AAC(6')	aminoglycoside antibiotic	antibiotic inactivation	AAC(6')-Ib8	Acquired	Human	Respiratory	Italy
GCF_002135925.1	260	NZ_NFFX01000040.1	Chromosome	AAC(6')	aminoglycoside antibiotic	antibiotic inactivation	AAC(6')-Ib8	Acquired	Human	Respiratory	Italy
GCF_002135955.1	111	NZ_NFFY01000029.1	Chromosome	AAC(6')	aminoglycoside antibiotic	antibiotic inactivation	AAC(6')-Ib8	Acquired	Human	Respiratory	Italy
GCF_002136455.1	235	NZ_NFGC01000059.1	Chromosome	AAC(6')	aminoglycoside antibiotic	antibiotic inactivation	AAC(6')-Ib8	Acquired	Human	Respiratory	Italy
GCF_002136165.1	175	NZ_NFGM01000055.1	Chromosome	AAC(6')	aminoglycoside antibiotic	antibiotic inactivation	AAC(6')-Ib8	Acquired	Human	Respiratory	Italy
GCF_002136215.1	175	NZ_NFGN01000084.1	Chromosome	AAC(6')	aminoglycoside antibiotic	antibiotic inactivation	AAC(6')-Ib8	Acquired	Human	Respiratory	Italy
GCF_002136535.1	532	NZ_NFGU01000072.1	Chromosome	AAC(6')	aminoglycoside antibiotic	antibiotic inactivation	AAC(6')-Ib8	Acquired	Human	Blood	Italy
GCF_002136295.1	532	NZ_NFGV01000057.1	Chromosome	AAC(6')	aminoglycoside antibiotic	antibiotic inactivation	AAC(6')-Ib8	Acquired	Human	Blood	Italy
GCF_003669825.1	309	NZ_NRCE01000136.1	Chromosome	AAC(6')	aminoglycoside antibiotic	antibiotic inactivation	AAC(6')-Ib8	Acquired	Human		Cote d'Ivoire
GCF_003669815.1	309	NZ_NRCG01000142.1	Chromosome	AAC(6')	aminoglycoside antibiotic	antibiotic inactivation	AAC(6')-Ib8	Acquired	Human		Cote d'Ivoire
GCF_003936965.1	664	NZ_RHSY01000133.1	Chromosome	AAC(6')	aminoglycoside antibiotic	antibiotic inactivation	AAC(6')-Ib8	Acquired	Environment	Hospital	Pakistan
GCF_003936385.1	664	NZ_RHSZ01000149.1	Chromosome	AAC(6')	aminoglycoside antibiotic	antibiotic inactivation	AAC(6')-Ib8	Acquired	Environment	Hospital	Pakistan
GCF_003954425.1	298	NZ_RWWJ01000098.1	Chromosome	AAC(6')	aminoglycoside antibiotic	antibiotic inactivation	AAC(6')-Ib8	Acquired
GCF_003954355.1	773	NZ_RWWM01000081.1	Chromosome	AAC(6')	aminoglycoside antibiotic	antibiotic inactivation	AAC(6')-Ib8	Acquired
GCF_003954525.1	773	NZ_RWWP01000069.1	Chromosome	AAC(6')	aminoglycoside antibiotic	antibiotic inactivation	AAC(6')-Ib8	Acquired
GCF_003955475.1	983	NZ_RWXN01000092.1	Chromosome	AAC(6')	aminoglycoside antibiotic	antibiotic inactivation	AAC(6')-Ib8	Acquired
GCF_004350255.1	175	NZ_SCXS01000027.1	Chromosome	AAC(6')	aminoglycoside antibiotic	antibiotic inactivation	AAC(6')-Ib8	Acquired	Human		Italy
GCF_900167195.1	-	NZ_FUXR01000081.1	Chromosome	aminoglycoside bifunctional resistance protein	aminoglycoside antibiotic	antibiotic inactivation	AAC(6')-Ie-APH(2'')-Ia bifunctional protein	Acquired
GCF_029871145.1	412	NZ_SPIR01000110.1	Chromosome	AAC(6')	aminoglycoside antibiotic	antibiotic inactivation	AAC(6')-Ih	Acquired	Human	Respiratory(CF)	Spain
GCF_003967475.1	233	NZ_BIFN01000171.1	Chromosome	AAC(6')	aminoglycoside antibiotic	antibiotic inactivation	AAC(6')-IIa	Acquired	Human
GCF_003967495.1	233	NZ_BIFO01000133.1	Chromosome	AAC(6')	aminoglycoside antibiotic	antibiotic inactivation	AAC(6')-IIa	Acquired	Human
GCF_019857345.1	463	NZ_CP064402.1	Plasmid	AAC(6')	aminoglycoside antibiotic	antibiotic inactivation	AAC(6')-IIa	Acquired	Human		China
GCF_015832055.1	463	NZ_CP065412.1	Chromosome	AAC(6')	aminoglycoside antibiotic	antibiotic inactivation	AAC(6')-IIa	Acquired	Human		China
GCF_018138045.1	463	NZ_CP073080.1	Chromosome	AAC(6')	aminoglycoside antibiotic	antibiotic inactivation	AAC(6')-IIa	Acquired	Human		China
GCF_018138045.1	463	NZ_CP073081.1	Plasmid	AAC(6')	aminoglycoside antibiotic	antibiotic inactivation	AAC(6')-IIa	Acquired	Human		China
GCF_019857545.1	463	NZ_CP077999.1	Chromosome	AAC(6')	aminoglycoside antibiotic	antibiotic inactivation	AAC(6')-IIa	Acquired	Human		China
GCF_028751785.1	463	NZ_CP084321.1	Chromosome	AAC(6')	aminoglycoside antibiotic	antibiotic inactivation	AAC(6')-IIa	Acquired	Human	Urine	China
GCF_028751785.1	463	NZ_CP084322.1	Plasmid	AAC(6')	aminoglycoside antibiotic	antibiotic inactivation	AAC(6')-IIa	Acquired	Human	Urine	China
GCF_030122035.1	244	NZ_CP096950.1	Chromosome	AAC(6')	aminoglycoside antibiotic	antibiotic inactivation	AAC(6')-IIa	Acquired	Human		China
GCF_030122035.1	244	NZ_CP096951.1	Plasmid	AAC(6')	aminoglycoside antibiotic	antibiotic inactivation	AAC(6')-IIa	Acquired	Human		China
GCF_026126545.1	308	NZ_JACYDR010000152.1	Chromosome	AAC(6')	aminoglycoside antibiotic	antibiotic inactivation	AAC(6')-IIa	Acquired	Human		USA
GCF_019910415.1	463	NZ_JADHGL010000005.1	Chromosome	AAC(6')	aminoglycoside antibiotic	antibiotic inactivation	AAC(6')-IIa	Acquired	Human		China
GCF_019913345.1	463	NZ_JADHJM010000002.1	Chromosome	AAC(6')	aminoglycoside antibiotic	antibiotic inactivation	AAC(6')-IIa	Acquired	Human		China
GCF_019913385.1	463	NZ_JADHJN010000171.1	Chromosome	AAC(6')	aminoglycoside antibiotic	antibiotic inactivation	AAC(6')-IIa	Acquired	Human		China
GCF_019913385.1	463	NZ_JADHJN010000190.1	Chromosome	AAC(6')	aminoglycoside antibiotic	antibiotic inactivation	AAC(6')-IIa	Acquired	Human		China
GCF_019913385.1	463	NZ_JADHJN010000259.1	Chromosome	AAC(6')	aminoglycoside antibiotic	antibiotic inactivation	AAC(6')-IIa	Acquired	Human		China
GCF_019913405.1	463	NZ_JADHJO010000180.1	Chromosome	AAC(6')	aminoglycoside antibiotic	antibiotic inactivation	AAC(6')-IIa	Acquired	Human		China
GCF_019913405.1	463	NZ_JADHJO010000248.1	Chromosome	AAC(6')	aminoglycoside antibiotic	antibiotic inactivation	AAC(6')-IIa	Acquired	Human		China
GCF_019913425.1	463	NZ_JADHJP010000221.1	Chromosome	AAC(6')	aminoglycoside antibiotic	antibiotic inactivation	AAC(6')-IIa	Acquired	Human		China
GCF_019913425.1	463	NZ_JADHJP010000331.1	Chromosome	AAC(6')	aminoglycoside antibiotic	antibiotic inactivation	AAC(6')-IIa	Acquired	Human		China
GCF_019913425.1	463	NZ_JADHJP010000337.1	Chromosome	AAC(6')	aminoglycoside antibiotic	antibiotic inactivation	AAC(6')-IIa	Acquired	Human		China
GCF_019913445.1	463	NZ_JADHJQ010000176.1	Chromosome	AAC(6')	aminoglycoside antibiotic	antibiotic inactivation	AAC(6')-IIa	Acquired	Human		China
GCF_020011175.1	934	NZ_JAGSOC010000001.1	Chromosome	AAC(6')	aminoglycoside antibiotic	antibiotic inactivation	AAC(6')-IIa	Acquired	Animal	Chicken	China
GCF_019167725.1	179	NZ_JAHTEO010000100.1	Chromosome	AAC(6')	aminoglycoside antibiotic	antibiotic inactivation	AAC(6')-IIa	Acquired	Human	Blood	USA
GCF_021061105.1	235	NZ_JAIGZQ010000119.1	Chromosome	AAC(6')	aminoglycoside antibiotic	antibiotic inactivation	AAC(6')-IIa	Acquired	Human		Spain
GCF_021061265.1	235	NZ_JAIGZW010000111.1	Chromosome	AAC(6')	aminoglycoside antibiotic	antibiotic inactivation	AAC(6')-IIa	Acquired	Human		Spain
GCF_021061325.1	235	NZ_JAIGZY010000105.1	Chromosome	AAC(6')	aminoglycoside antibiotic	antibiotic inactivation	AAC(6')-IIa	Acquired	Human		Spain
GCF_025236665.1	260	NZ_JAJUSE010000072.1	Chromosome	AAC(6')	aminoglycoside antibiotic	antibiotic inactivation	AAC(6')-IIa	Acquired	Human	Ear	China
GCF_024519895.1	1418	NZ_JALKGK010000003.1	Chromosome	AAC(6')	aminoglycoside antibiotic	antibiotic inactivation	AAC(6')-IIa	Acquired	Human		China
GCF_024519975.1	1418	NZ_JALKGM010000003.1	Chromosome	AAC(6')	aminoglycoside antibiotic	antibiotic inactivation	AAC(6')-IIa	Acquired	Human		China
GCF_024520015.1	1418	NZ_JALKGN010000002.1	Chromosome	AAC(6')	aminoglycoside antibiotic	antibiotic inactivation	AAC(6')-IIa	Acquired	Human		China
GCF_024520035.1	267	NZ_JALKGO010000006.1	Chromosome	AAC(6')	aminoglycoside antibiotic	antibiotic inactivation	AAC(6')-IIa	Acquired	Human		China
GCF_024520095.1	1418	NZ_JALKGP010000003.1	Chromosome	AAC(6')	aminoglycoside antibiotic	antibiotic inactivation	AAC(6')-IIa	Acquired	Human		China
GCF_024520155.1	1418	NZ_JALKGQ010000003.1	Chromosome	AAC(6')	aminoglycoside antibiotic	antibiotic inactivation	AAC(6')-IIa	Acquired	Human		China
GCF_024520185.1	463	NZ_JALKGR010000004.1	Chromosome	AAC(6')	aminoglycoside antibiotic	antibiotic inactivation	AAC(6')-IIa	Acquired	Human		China
GCF_024520755.1	260	NZ_JALKHP010000051.1	Chromosome	AAC(6')	aminoglycoside antibiotic	antibiotic inactivation	AAC(6')-IIa	Acquired	Human		China
GCF_023074295.1	262	NZ_JALLGX010000047.1	Chromosome	AAC(6')	aminoglycoside antibiotic	antibiotic inactivation	AAC(6')-IIa	Acquired	Human	Respiratory	China
GCF_023074315.1	262	NZ_JALLHA010000060.1	Chromosome	AAC(6')	aminoglycoside antibiotic	antibiotic inactivation	AAC(6')-IIa	Acquired	Human	Intesine-related	China
GCF_024519955.1	1418	NZ_JALPNG010000006.1	Chromosome	AAC(6')	aminoglycoside antibiotic	antibiotic inactivation	AAC(6')-IIa	Acquired	Human		China
GCF_024519995.1	1418	NZ_JALPNH010000019.1	Chromosome	AAC(6')	aminoglycoside antibiotic	antibiotic inactivation	AAC(6')-IIa	Acquired	Human		China
GCF_024520055.1	1418	NZ_JALPNI010000006.1	Chromosome	AAC(6')	aminoglycoside antibiotic	antibiotic inactivation	AAC(6')-IIa	Acquired	Human		China
GCF_024520075.1	1418	NZ_JALPNJ010000006.1	Chromosome	AAC(6')	aminoglycoside antibiotic	antibiotic inactivation	AAC(6')-IIa	Acquired	Human		China
GCF_024520085.1	1418	NZ_JALPNK010000006.1	Chromosome	AAC(6')	aminoglycoside antibiotic	antibiotic inactivation	AAC(6')-IIa	Acquired	Human		China
GCF_024520135.1	1418	NZ_JALPNL010000005.1	Chromosome	AAC(6')	aminoglycoside antibiotic	antibiotic inactivation	AAC(6')-IIa	Acquired	Human		China
GCF_024520335.1	1418	NZ_JALPNM010000006.1	Chromosome	AAC(6')	aminoglycoside antibiotic	antibiotic inactivation	AAC(6')-IIa	Acquired	Human		China
GCF_024520205.1	1418	NZ_JALPNN010000006.1	Chromosome	AAC(6')	aminoglycoside antibiotic	antibiotic inactivation	AAC(6')-IIa	Acquired	Human		China
GCF_024520175.1	1418	NZ_JALPNO010000006.1	Chromosome	AAC(6')	aminoglycoside antibiotic	antibiotic inactivation	AAC(6')-IIa	Acquired	Human		China
GCF_027583315.1	1182	NZ_JAMOGC010000009.1	Chromosome	AAC(6')	aminoglycoside antibiotic	antibiotic inactivation	AAC(6')-IIa	Acquired	Human		China
GCF_027583325.1	1710	NZ_JAMOGD010000036.1	Chromosome	AAC(6')	aminoglycoside antibiotic	antibiotic inactivation	AAC(6')-IIa	Acquired	Human		China
GCF_027583415.3	244	NZ_JAMOGJ020000135.1	Chromosome	AAC(6')	aminoglycoside antibiotic	antibiotic inactivation	AAC(6')-IIa	Acquired	Human		China
GCF_027583415.3	244	NZ_JAMOGJ020000135.1	Chromosome	AAC(6')	aminoglycoside antibiotic	antibiotic inactivation	AAC(6')-IIa	Acquired	Human		China
GCF_027583815.1	274	NZ_JAMOHA010000014.1	Chromosome	AAC(6')	aminoglycoside antibiotic	antibiotic inactivation	AAC(6')-IIa	Acquired	Human	Respiratory	China
GCF_025661315.1	235	NZ_JAOVDD010000055.1	Chromosome	AAC(6')	aminoglycoside antibiotic	antibiotic inactivation	AAC(6')-IIa	Acquired	Human		USA
GCF_029870525.1	277	NZ_JAPCHR010000002.1	Chromosome	AAC(6')	aminoglycoside antibiotic	antibiotic inactivation	AAC(6')-IIa	Acquired	Human	Respiratory	China
GCF_029870575.1	1418	NZ_JAPCHS010000011.1	Chromosome	AAC(6')	aminoglycoside antibiotic	antibiotic inactivation	AAC(6')-IIa	Acquired	Human	Urine	China
GCF_026183715.1	463	NZ_JAPFQJ010000159.1	Chromosome	AAC(6')	aminoglycoside antibiotic	antibiotic inactivation	AAC(6')-IIa	Acquired	Human	Blood	China
GCF_026183715.1	463	NZ_JAPFQJ010000222.1	Chromosome	AAC(6')	aminoglycoside antibiotic	antibiotic inactivation	AAC(6')-IIa	Acquired	Human	Blood	China
GCF_026183715.1	463	NZ_JAPFQJ010000228.1	Chromosome	AAC(6')	aminoglycoside antibiotic	antibiotic inactivation	AAC(6')-IIa	Acquired	Human	Blood	China
GCF_027495475.1	235	NZ_JAPZKF010000135.1	Chromosome	AAC(6')	aminoglycoside antibiotic	antibiotic inactivation	AAC(6')-IIa	Acquired	Human		China
GCF_027495455.1	235	NZ_JAPZKG010000136.1	Chromosome	AAC(6')	aminoglycoside antibiotic	antibiotic inactivation	AAC(6')-IIa	Acquired	Human		China
GCF_027495535.1	235	NZ_JAPZKH010000143.1	Chromosome	AAC(6')	aminoglycoside antibiotic	antibiotic inactivation	AAC(6')-IIa	Acquired	Human		China
GCF_027495495.1	235	NZ_JAPZKK010000051.1	Chromosome	AAC(6')	aminoglycoside antibiotic	antibiotic inactivation	AAC(6')-IIa	Acquired	Human		China
GCF_027495595.1	235	NZ_JAPZKL010000052.1	Chromosome	AAC(6')	aminoglycoside antibiotic	antibiotic inactivation	AAC(6')-IIa	Acquired	Human		China
GCF_027495265.1	235	NZ_JAPZKR010000109.1	Chromosome	AAC(6')	aminoglycoside antibiotic	antibiotic inactivation	AAC(6')-IIa	Acquired	Human		China
GCF_027495335.1	235	NZ_JAPZKS010000092.1	Chromosome	AAC(6')	aminoglycoside antibiotic	antibiotic inactivation	AAC(6')-IIa	Acquired	Human		China
GCF_030015765.1	235	NZ_JASAOV010000046.1	Chromosome	AAC(6')	aminoglycoside antibiotic	antibiotic inactivation	AAC(6')-IIa	Acquired	Food	Chicken meat	China
GCF_000792115.1	1295	NZ_JTPS01000005.1	Chromosome	AAC(6')	aminoglycoside antibiotic	antibiotic inactivation	AAC(6')-IIa	Acquired	Human	Respiratory	China
GCF_000795345.1	308	NZ_JTVI01000034.1	Chromosome	AAC(6')	aminoglycoside antibiotic	antibiotic inactivation	AAC(6')-IIa	Acquired	Human	Respiratory	USA
GCF_000796295.1	2712	NZ_JTYH01000104.1	Chromosome	AAC(6')	aminoglycoside antibiotic	antibiotic inactivation	AAC(6')-IIa	Acquired	Human	Urine	Taiwan
GCF_000795685.1	235	NZ_JTZD01000113.1	Chromosome	AAC(6')	aminoglycoside antibiotic	antibiotic inactivation	AAC(6')-IIa	Acquired			Argentina
GCF_001453345.1	235	NZ_LLQV01000042.1	Chromosome	AAC(6')	aminoglycoside antibiotic	antibiotic inactivation	AAC(6')-IIa	Acquired			USA
GCF_001454205.1	308	NZ_LLUR01000071.1	Chromosome	AAC(6')	aminoglycoside antibiotic	antibiotic inactivation	AAC(6')-IIa	Acquired	Human	Burn	USA
GCF_001469695.1	111	NZ_LODN01000060.1	Chromosome	AAC(6')	aminoglycoside antibiotic	antibiotic inactivation	AAC(6')-IIa	Acquired	Human		USA
GCF_003698835.1	308	NZ_MCMF01000064.1	Chromosome	AAC(6')	aminoglycoside antibiotic	antibiotic inactivation	AAC(6')-IIa	Acquired	Human	Burn	USA
GCF_001874995.1	235	NZ_MPBO01000002.1	Chromosome	AAC(6')	aminoglycoside antibiotic	antibiotic inactivation	AAC(6')-IIa	Acquired
GCF_002094805.1	385	NZ_NBVZ01000039.1	Chromosome	AAC(6')	aminoglycoside antibiotic	antibiotic inactivation	AAC(6')-IIa	Acquired	Animal	swallow	China
GCF_002193765.1	179	NZ_NIOU01000114.1	Chromosome	AAC(6')	aminoglycoside antibiotic	antibiotic inactivation	AAC(6')-IIa	Acquired	Human	Blood	USA
GCF_003324275.1	235	NZ_QMGP01000002.1	Chromosome	AAC(6')	aminoglycoside antibiotic	antibiotic inactivation	AAC(6')-IIa	Acquired
GCF_004371755.1	17	NZ_RWOS01000010.1	Chromosome	AAC(6')	aminoglycoside antibiotic	antibiotic inactivation	AAC(6')-IIa	Acquired	Human	Respiratory(CF)	Canada
GCF_004213525.1	17	NZ_SGUI01000104.1	Chromosome	AAC(6')	aminoglycoside antibiotic	antibiotic inactivation	AAC(6')-IIa	Acquired	Human	Urine	Spain
GCF_000794985.1	235	NZ_JTWA01000193.1	Chromosome	AAC(6')	aminoglycoside antibiotic	antibiotic inactivation	AAC(6')-IIb	Acquired	Human	Respiratory	USA
GCF_900708055.1	-	NZ_CAADNU010000827.1	Chromosome	AAC(6')	aminoglycoside antibiotic	antibiotic inactivation	AAC(6')-IIc	Acquired	Human		Spain
GCF_900708065.1	-	NZ_CAADNW010001145.1	Chromosome	AAC(6')	aminoglycoside antibiotic	antibiotic inactivation	AAC(6')-IIc	Acquired	Human		Spain
GCF_017693695.1	233	NZ_JACWGV010000001.1	Chromosome	AAC(6')	aminoglycoside antibiotic	antibiotic inactivation	AAC(6')-IIc	Acquired	Human	Urine	Lebanon
GCF_017693975.1	233	NZ_JACWHE010000052.1	Chromosome	AAC(6')	aminoglycoside antibiotic	antibiotic inactivation	AAC(6')-IIc	Acquired	Human	Blood	Lebanon
GCF_017693975.1	233	NZ_JACWHE010000061.1	Chromosome	AAC(6')	aminoglycoside antibiotic	antibiotic inactivation	AAC(6')-IIc	Acquired	Human	Blood	Lebanon
GCF_026126725.1	298	NZ_JACYEA010000040.1	Chromosome	AAC(6')	aminoglycoside antibiotic	antibiotic inactivation	AAC(6')-IIc	Acquired	Human		USA
GCF_026126825.1	298	NZ_JACYEB010000079.1	Chromosome	AAC(6')	aminoglycoside antibiotic	antibiotic inactivation	AAC(6')-IIc	Acquired	Human		USA
GCF_026127045.1	2211	NZ_JACYEP010000015.1	Chromosome	AAC(6')	aminoglycoside antibiotic	antibiotic inactivation	AAC(6')-IIc	Acquired	Human		USA
GCF_026127105.1	2211	NZ_JACYET010000099.1	Chromosome	AAC(6')	aminoglycoside antibiotic	antibiotic inactivation	AAC(6')-IIc	Acquired	Human		USA
GCF_018447515.1	273	NZ_JAFHYA010000128.1	Chromosome	AAC(6')	aminoglycoside antibiotic	antibiotic inactivation	AAC(6')-IIc	Acquired	Human	Respiratory	Germany
GCF_019167845.1	111	NZ_JAHTDX010000034.1	Chromosome	AAC(6')	aminoglycoside antibiotic	antibiotic inactivation	AAC(6')-IIc	Acquired	Human	Blood	USA
GCF_022408655.1	463	NZ_JAJPTF010000134.1	Chromosome	AAC(6')	aminoglycoside antibiotic	antibiotic inactivation	AAC(6')-IIc	Acquired	Human
GCF_024587515.1	155	NZ_JAKGUM010000150.1	Chromosome	AAC(6')	aminoglycoside antibiotic	antibiotic inactivation	AAC(6')-IIc	Acquired	Human	Respiratory(CF)	USA
GCF_024588115.1	17	NZ_JAKGVA010000055.1	Chromosome	AAC(6')	aminoglycoside antibiotic	antibiotic inactivation	AAC(6')-IIc	Acquired	Human	Respiratory(CF)	USA
GCF_023572735.1	2407	NZ_JAMKEJ010000083.1	Chromosome	AAC(6')	aminoglycoside antibiotic	antibiotic inactivation	AAC(6')-IIc	Acquired	Human	Skin	Brazil
GCF_025662395.1	235	NZ_JAOVBA010000093.1	Chromosome	AAC(6')	aminoglycoside antibiotic	antibiotic inactivation	AAC(6')-IIc	Acquired	Human		USA
GCF_025660855.1	282	NZ_JAOVEC010000077.1	Chromosome	AAC(6')	aminoglycoside antibiotic	antibiotic inactivation	AAC(6')-IIc	Acquired	Human		USA
GCF_025658755.1	282	NZ_JAOVEK010000101.1	Chromosome	AAC(6')	aminoglycoside antibiotic	antibiotic inactivation	AAC(6')-IIc	Acquired	Human		USA
GCF_029167145.1	309	NZ_JARFMG010000019.1	Chromosome	AAC(6')	aminoglycoside antibiotic	antibiotic inactivation	AAC(6')-IIc	Acquired	Human		Chile
GCF_001909675.1	235	NZ_MPVK01000080.1	Chromosome	AAC(6')	aminoglycoside antibiotic	antibiotic inactivation	AAC(6')-IIc	Acquired	Human
GCF_003611405.1	309	NZ_NRCB01000083.1	Chromosome	AAC(6')	aminoglycoside antibiotic	antibiotic inactivation	AAC(6')-IIc	Acquired	Human		Cote d'Ivoire
GCF_003669825.1	309	NZ_NRCE01000127.1	Chromosome	AAC(6')	aminoglycoside antibiotic	antibiotic inactivation	AAC(6')-IIc	Acquired	Human		Cote d'Ivoire
GCF_003669815.1	309	NZ_NRCG01000136.1	Chromosome	AAC(6')	aminoglycoside antibiotic	antibiotic inactivation	AAC(6')-IIc	Acquired	Human		Cote d'Ivoire
GCF_003611345.1	309	NZ_NRCH01000121.1	Chromosome	AAC(6')	aminoglycoside antibiotic	antibiotic inactivation	AAC(6')-IIc	Acquired	Human		Cote d'Ivoire
GCF_003969095.1	282	NZ_RXUQ01000169.1	Chromosome	AAC(6')	aminoglycoside antibiotic	antibiotic inactivation	AAC(6')-IIc	Acquired	Human	Respiratory	USA
GCF_003969695.1	463	NZ_RXVL01000092.1	Chromosome	AAC(6')	aminoglycoside antibiotic	antibiotic inactivation	AAC(6')-IIc	Acquired	Human	Blood	USA
GCF_000215775.4	175	NZ_AEVV03000013.1	Chromosome	AAC(6')	aminoglycoside antibiotic	antibiotic inactivation	AAC(6')-Il	Acquired
GCF_000506885.1	823	NZ_AZHU01000099.1	Chromosome	AAC(6')	aminoglycoside antibiotic	antibiotic inactivation	AAC(6')-Il	Acquired	Human	Urine	India
GCF_900707135.1	155	NZ_CAADKF010001754.1	Chromosome	AAC(6')	aminoglycoside antibiotic	antibiotic inactivation	AAC(6')-Il	Acquired	Human		Spain
GCF_900707385.1	-	NZ_CAADLG010001000.1	Chromosome	AAC(6')	aminoglycoside antibiotic	antibiotic inactivation	AAC(6')-Il	Acquired	Human		Spain
GCF_900707435.1	-	NZ_CAADLL010000342.1	Chromosome	AAC(6')	aminoglycoside antibiotic	antibiotic inactivation	AAC(6')-Il	Acquired	Human		Spain
GCF_900707605.1	-	NZ_CAADMA010000453.1	Chromosome	AAC(6')	aminoglycoside antibiotic	antibiotic inactivation	AAC(6')-Il	Acquired	Human		Spain
GCF_900707595.1	-	NZ_CAADMC010001040.1	Chromosome	AAC(6')	aminoglycoside antibiotic	antibiotic inactivation	AAC(6')-Il	Acquired	Human		Spain
GCF_900707835.1	-	NZ_CAADNB010000423.1	Chromosome	AAC(6')	aminoglycoside antibiotic	antibiotic inactivation	AAC(6')-Il	Acquired	Human		Spain
GCF_900708695.1	155	NZ_CAADQF010000671.1	Chromosome	AAC(6')	aminoglycoside antibiotic	antibiotic inactivation	AAC(6')-Il	Acquired	Human		Spain
GCF_949077315.1	233	NZ_CARUQS010000059.1	Chromosome	AAC(6')	aminoglycoside antibiotic	antibiotic inactivation	AAC(6')-Il	Acquired	Human	wound	Nigeria
GCF_949079015.1	233	NZ_CARUXG010000052.1	Chromosome	AAC(6')	aminoglycoside antibiotic	antibiotic inactivation	AAC(6')-Il	Acquired	Human	wound	Nigeria
GCF_013276295.1	235	NZ_JAABOY010000076.1	Chromosome	AAC(6')	aminoglycoside antibiotic	antibiotic inactivation	AAC(6')-Il	Acquired	Human	Blood	Italy
GCF_015317165.1	-	NZ_JABDTS010000523.1	Chromosome	AAC(6')	aminoglycoside antibiotic	antibiotic inactivation	AAC(6')-Il	Acquired	Human	Respiratory	Portugal
GCF_015317455.1	235	NZ_JABDUH010000138.1	Chromosome	AAC(6')	aminoglycoside antibiotic	antibiotic inactivation	AAC(6')-Il	Acquired	Human	Abdomen	Portugal
GCF_015317475.1	235	NZ_JABDUI010000395.1	Chromosome	AAC(6')	aminoglycoside antibiotic	antibiotic inactivation	AAC(6')-Il	Acquired	Human	Abdomen	Portugal
GCF_015317505.1	235	NZ_JABDUJ010000286.1	Chromosome	AAC(6')	aminoglycoside antibiotic	antibiotic inactivation	AAC(6')-Il	Acquired	Human	Urine	Portugal
GCF_015317525.1	235	NZ_JABDUK010000205.1	Chromosome	AAC(6')	aminoglycoside antibiotic	antibiotic inactivation	AAC(6')-Il	Acquired	Human	Urine	Portugal
GCF_015317575.1	235	NZ_JABDUL010000116.1	Chromosome	AAC(6')	aminoglycoside antibiotic	antibiotic inactivation	AAC(6')-Il	Acquired	Human	Abdomen	Portugal
GCF_015317565.1	235	NZ_JABDUM010000079.1	Chromosome	AAC(6')	aminoglycoside antibiotic	antibiotic inactivation	AAC(6')-Il	Acquired	Human	Urine	Portugal
GCF_015317535.1	235	NZ_JABDUN010000167.1	Chromosome	AAC(6')	aminoglycoside antibiotic	antibiotic inactivation	AAC(6')-Il	Acquired	Human	Abdomen	Portugal
GCF_015317615.1	235	NZ_JABDUP010000249.1	Chromosome	AAC(6')	aminoglycoside antibiotic	antibiotic inactivation	AAC(6')-Il	Acquired	Human	Urine	Portugal
GCF_015317645.1	-	NZ_JABDUS010000455.1	Chromosome	AAC(6')	aminoglycoside antibiotic	antibiotic inactivation	AAC(6')-Il	Acquired	Human	Urine	Portugal
GCF_015317705.1	235	NZ_JABDUT010000119.1	Chromosome	AAC(6')	aminoglycoside antibiotic	antibiotic inactivation	AAC(6')-Il	Acquired	Human	Urine	Portugal
GCF_015317785.1	235	NZ_JABDUX010000338.1	Chromosome	AAC(6')	aminoglycoside antibiotic	antibiotic inactivation	AAC(6')-Il	Acquired	Human	Abdomen	Portugal
GCF_015317845.1	235	NZ_JABDVA010000304.1	Chromosome	AAC(6')	aminoglycoside antibiotic	antibiotic inactivation	AAC(6')-Il	Acquired	Human	Urine	Portugal
GCF_015317885.1	235	NZ_JABDVD010000179.1	Chromosome	AAC(6')	aminoglycoside antibiotic	antibiotic inactivation	AAC(6')-Il	Acquired	Human	Abdomen	Portugal
GCF_013285025.1	233	NZ_JABTBU010000072.1	Chromosome	AAC(6')	aminoglycoside antibiotic	antibiotic inactivation	AAC(6')-Il	Acquired	Human		France
GCF_013285025.1	233	NZ_JABTBU010000083.1	Chromosome	AAC(6')	aminoglycoside antibiotic	antibiotic inactivation	AAC(6')-Il	Acquired	Human		France
GCF_013285025.1	233	NZ_JABTBU010000084.1	Chromosome	AAC(6')	aminoglycoside antibiotic	antibiotic inactivation	AAC(6')-Il	Acquired	Human		France
GCF_013284995.1	233	NZ_JABTBV010000069.1	Chromosome	AAC(6')	aminoglycoside antibiotic	antibiotic inactivation	AAC(6')-Il	Acquired	Human		France
GCF_013284985.1	233	NZ_JABTBW010000103.1	Chromosome	AAC(6')	aminoglycoside antibiotic	antibiotic inactivation	AAC(6')-Il	Acquired	Human	bone/skin/soft tissue	France
GCF_013284985.1	233	NZ_JABTBW010000137.1	Chromosome	AAC(6')	aminoglycoside antibiotic	antibiotic inactivation	AAC(6')-Il	Acquired	Human	bone/skin/soft tissue	France
GCF_013284945.1	233	NZ_JABTBX010000054.1	Chromosome	AAC(6')	aminoglycoside antibiotic	antibiotic inactivation	AAC(6')-Il	Acquired	Human	bone/skin/soft tissue	France
GCF_013284945.1	233	NZ_JABTBX010000117.1	Chromosome	AAC(6')	aminoglycoside antibiotic	antibiotic inactivation	AAC(6')-Il	Acquired	Human	bone/skin/soft tissue	France
GCF_013284915.1	233	NZ_JABTBY010000058.1	Chromosome	AAC(6')	aminoglycoside antibiotic	antibiotic inactivation	AAC(6')-Il	Acquired	Human	Urine	France
GCF_013284915.1	233	NZ_JABTBY010000078.1	Chromosome	AAC(6')	aminoglycoside antibiotic	antibiotic inactivation	AAC(6')-Il	Acquired	Human	Urine	France
GCF_013284955.1	233	NZ_JABTBZ010000055.1	Chromosome	AAC(6')	aminoglycoside antibiotic	antibiotic inactivation	AAC(6')-Il	Acquired	Human	Urine	France
GCF_013284955.1	233	NZ_JABTBZ010000066.1	Chromosome	AAC(6')	aminoglycoside antibiotic	antibiotic inactivation	AAC(6')-Il	Acquired	Human	Urine	France
GCF_013284895.1	233	NZ_JABTCA010000083.1	Chromosome	AAC(6')	aminoglycoside antibiotic	antibiotic inactivation	AAC(6')-Il	Acquired	Human	Intestine-related	France
GCF_013284895.1	233	NZ_JABTCA010000138.1	Chromosome	AAC(6')	aminoglycoside antibiotic	antibiotic inactivation	AAC(6')-Il	Acquired	Human	Intestine-related	France
GCF_013284875.1	233	NZ_JABTCB010000062.1	Chromosome	AAC(6')	aminoglycoside antibiotic	antibiotic inactivation	AAC(6')-Il	Acquired	Human	Urine	France
GCF_013284875.1	233	NZ_JABTCB010000075.1	Chromosome	AAC(6')	aminoglycoside antibiotic	antibiotic inactivation	AAC(6')-Il	Acquired	Human	Urine	France
GCF_013284855.1	233	NZ_JABTCC010000033.1	Chromosome	AAC(6')	aminoglycoside antibiotic	antibiotic inactivation	AAC(6')-Il	Acquired	Human		France
GCF_013284855.1	233	NZ_JABTCC010000053.1	Chromosome	AAC(6')	aminoglycoside antibiotic	antibiotic inactivation	AAC(6')-Il	Acquired	Human		France
GCF_013284845.1	233	NZ_JABTCD010000045.1	Chromosome	AAC(6')	aminoglycoside antibiotic	antibiotic inactivation	AAC(6')-Il	Acquired	Human		France
GCF_013284845.1	233	NZ_JABTCD010000059.1	Chromosome	AAC(6')	aminoglycoside antibiotic	antibiotic inactivation	AAC(6')-Il	Acquired	Human		France
GCF_017168565.1	357	NZ_JABTVR010000233.1	Chromosome	AAC(6')	aminoglycoside antibiotic	antibiotic inactivation	AAC(6')-Il	Acquired	Human		Kenya
GCF_017168665.1	357	NZ_JABTVT010000235.1	Chromosome	AAC(6')	aminoglycoside antibiotic	antibiotic inactivation	AAC(6')-Il	Acquired	Human		Kenya
GCF_017168675.1	357	NZ_JABTVX010000216.1	Chromosome	AAC(6')	aminoglycoside antibiotic	antibiotic inactivation	AAC(6')-Il	Acquired	Human		Kenya
GCF_017168735.1	357	NZ_JABTVZ010000246.1	Chromosome	AAC(6')	aminoglycoside antibiotic	antibiotic inactivation	AAC(6')-Il	Acquired	Human		Kenya
GCF_017168815.1	357	NZ_JABTWA010000248.1	Chromosome	AAC(6')	aminoglycoside antibiotic	antibiotic inactivation	AAC(6')-Il	Acquired	Human		Kenya
GCF_017169055.1	357	NZ_JABTWL010000140.1	Chromosome	AAC(6')	aminoglycoside antibiotic	antibiotic inactivation	AAC(6')-Il	Acquired	Human		Kenya
GCF_017169225.1	357	NZ_JABTWQ010000134.1	Chromosome	AAC(6')	aminoglycoside antibiotic	antibiotic inactivation	AAC(6')-Il	Acquired	Human		Kenya
GCF_017169185.1	357	NZ_JABTWR010000142.1	Chromosome	AAC(6')	aminoglycoside antibiotic	antibiotic inactivation	AAC(6')-Il	Acquired	Human		Kenya
GCF_017169305.1	357	NZ_JABTWW010000160.1	Chromosome	AAC(6')	aminoglycoside antibiotic	antibiotic inactivation	AAC(6')-Il	Acquired	Human		Kenya
GCF_013421325.1	235	NZ_JACCIH010000090.1	Chromosome	AAC(6')	aminoglycoside antibiotic	antibiotic inactivation	AAC(6')-Il	Acquired	Human	bone/skin/soft tissue	Russia
GCF_013912775.1	235	NZ_JACEPJ010000069.1	Chromosome	AAC(6')	aminoglycoside antibiotic	antibiotic inactivation	AAC(6')-Il	Acquired	Human		France
GCF_013912885.1	235	NZ_JACEPO010000111.1	Chromosome	AAC(6')	aminoglycoside antibiotic	antibiotic inactivation	AAC(6')-Il	Acquired	Human	Respiratory	France
GCF_014712765.1	3904	NZ_JACXLF010000034.1	Chromosome	AAC(6')	aminoglycoside antibiotic	antibiotic inactivation	AAC(6')-Il	Acquired	Human		Bangladesh
GCF_016762735.1	3472	NZ_JADEYD010000028.1	Chromosome	AAC(6')	aminoglycoside antibiotic	antibiotic inactivation	AAC(6')-Il	Acquired	Human	Respiratory	Pakistan
GCF_019913405.1	463	NZ_JADHJO010000164.1	Chromosome	AAC(6')	aminoglycoside antibiotic	antibiotic inactivation	AAC(6')-Il	Acquired	Human		China
GCF_019913425.1	463	NZ_JADHJP010000193.1	Chromosome	AAC(6')	aminoglycoside antibiotic	antibiotic inactivation	AAC(6')-Il	Acquired	Human		China
GCF_016054915.1	233	NZ_JAECSH010000155.1	Chromosome	AAC(6')	aminoglycoside antibiotic	antibiotic inactivation	AAC(6')-Il	Acquired	Human		Brazil
GCF_016055245.1	233	NZ_JAECSQ010000364.1	Chromosome	AAC(6')	aminoglycoside antibiotic	antibiotic inactivation	AAC(6')-Il	Acquired	Human	Blood	Brazil
GCF_016056035.1	233	NZ_JAECUE010000089.1	Chromosome	AAC(6')	aminoglycoside antibiotic	antibiotic inactivation	AAC(6')-Il	Acquired	Human	Blood	Brazil
GCF_021012755.1	235	NZ_JAGFKG010000052.1	Chromosome	AAC(6')	aminoglycoside antibiotic	antibiotic inactivation	AAC(6')-Il	Acquired	Human	Respiratory	Italy
GCF_017976275.1	-	NZ_JAGMUW010000161.1	Chromosome	AAC(6')	aminoglycoside antibiotic	antibiotic inactivation	AAC(6')-Il	Acquired	Human	Respiratory	Mexico
GCF_025696705.1	235	NZ_JAHVZL010000055.1	Chromosome	AAC(6')	aminoglycoside antibiotic	antibiotic inactivation	AAC(6')-Il	Acquired	Human		Saudi Arabia
GCF_025696745.1	235	NZ_JAHVZN010000034.1	Chromosome	AAC(6')	aminoglycoside antibiotic	antibiotic inactivation	AAC(6')-Il	Acquired	Human		Saudi Arabia
GCF_025697365.1	233	NZ_JAHWAK010000033.1	Chromosome	AAC(6')	aminoglycoside antibiotic	antibiotic inactivation	AAC(6')-Il	Acquired	Human		Saudi Arabia
GCF_025697495.1	235	NZ_JAHWAN010000049.1	Chromosome	AAC(6')	aminoglycoside antibiotic	antibiotic inactivation	AAC(6')-Il	Acquired	Human		Saudi Arabia
GCF_025697495.1	235	NZ_JAHWAN010000049.1	Chromosome	AAC(6')	aminoglycoside antibiotic	antibiotic inactivation	AAC(6')-Il	Acquired	Human		Saudi Arabia
GCF_019429795.1	-	NZ_JAHXZW010000010.1	Chromosome	AAC(6')	aminoglycoside antibiotic	antibiotic inactivation	AAC(6')-Il	Acquired	Human	Respiratory	Russia
GCF_019429825.1	2592	NZ_JAHXZZ010000006.1	Chromosome	AAC(6')	aminoglycoside antibiotic	antibiotic inactivation	AAC(6')-Il	Acquired	Human	Urine	Russia
GCF_019429925.1	235	NZ_JAHYAF010000389.1	Chromosome	AAC(6')	aminoglycoside antibiotic	antibiotic inactivation	AAC(6')-Il	Acquired	Human	bone/skin/soft tissue	Russia
GCF_019430165.1	235	NZ_JAHYAQ010000261.1	Chromosome	AAC(6')	aminoglycoside antibiotic	antibiotic inactivation	AAC(6')-Il	Acquired	Human	Urine	Russia
GCF_019430385.1	2592	NZ_JAHYBB010000212.1	Chromosome	AAC(6')	aminoglycoside antibiotic	antibiotic inactivation	AAC(6')-Il	Acquired	Human	Respiratory	Russia
GCF_019430535.1	235	NZ_JAHYBI010000120.1	Chromosome	AAC(6')	aminoglycoside antibiotic	antibiotic inactivation	AAC(6')-Il	Acquired	Human		Russia
GCF_021061335.1	-	NZ_JAIGZZ010000070.1	Chromosome	AAC(6')	aminoglycoside antibiotic	antibiotic inactivation	AAC(6')-Il	Acquired	Human		Spain
GCF_020180705.1	357	NZ_JAIPRX010000108.1	Chromosome	AAC(6')	aminoglycoside antibiotic	antibiotic inactivation	AAC(6')-Il	Acquired	Human		Kenya
GCF_020180625.1	357	NZ_JAIPSC010000062.1	Chromosome	AAC(6')	aminoglycoside antibiotic	antibiotic inactivation	AAC(6')-Il	Acquired	Human		Kenya
GCF_020180575.1	357	NZ_JAIPSD010000149.1	Chromosome	AAC(6')	aminoglycoside antibiotic	antibiotic inactivation	AAC(6')-Il	Acquired	Human		Kenya
GCF_020180595.1	357	NZ_JAIPSE010000143.1	Chromosome	AAC(6')	aminoglycoside antibiotic	antibiotic inactivation	AAC(6')-Il	Acquired	Human		Kenya
GCF_020180455.1	357	NZ_JAIPSK010000141.1	Chromosome	AAC(6')	aminoglycoside antibiotic	antibiotic inactivation	AAC(6')-Il	Acquired	Human		Kenya
GCF_020180415.1	357	NZ_JAIPSO010000122.1	Chromosome	AAC(6')	aminoglycoside antibiotic	antibiotic inactivation	AAC(6')-Il	Acquired	Human		Kenya
GCF_022424055.1	167	NZ_JAIPVQ010000083.1	Chromosome	AAC(6')	aminoglycoside antibiotic	antibiotic inactivation	AAC(6')-Il	Acquired	Human	Blood	Brazil
GCF_020251605.1	357	NZ_JAIWWC010000064.1	Chromosome	AAC(6')	aminoglycoside antibiotic	antibiotic inactivation	AAC(6')-Il	Acquired	Human		China
GCF_021295015.1	235	NZ_JAJAUB010000080.1	Chromosome	AAC(6')	aminoglycoside antibiotic	antibiotic inactivation	AAC(6')-Il	Acquired	Human	Respiratory(CF)	Russia
GCF_021295035.1	235	NZ_JAJAUC010000053.1	Chromosome	AAC(6')	aminoglycoside antibiotic	antibiotic inactivation	AAC(6')-Il	Acquired	Human	Respiratory(CF)	Russia
GCF_021295055.1	235	NZ_JAJAUD010000059.1	Chromosome	AAC(6')	aminoglycoside antibiotic	antibiotic inactivation	AAC(6')-Il	Acquired	Human	Respiratory(CF)	Russia
GCF_021294975.1	235	NZ_JAJAUE010000037.1	Chromosome	AAC(6')	aminoglycoside antibiotic	antibiotic inactivation	AAC(6')-Il	Acquired	Human		Russia
GCF_022406615.1	233	NZ_JAJPFR010000167.1	Chromosome	AAC(6')	aminoglycoside antibiotic	antibiotic inactivation	AAC(6')-Il	Acquired
GCF_022551975.1	235	NZ_JAJPLE010000039.1	Chromosome	AAC(6')	aminoglycoside antibiotic	antibiotic inactivation	AAC(6')-Il	Acquired	Human		Russia
GCF_022555895.1	235	NZ_JAJPNT010000039.1	Chromosome	AAC(6')	aminoglycoside antibiotic	antibiotic inactivation	AAC(6')-Il	Acquired	Human		Russia
GCF_021491395.1	357	NZ_JAKEVW010000034.1	Chromosome	AAC(6')	aminoglycoside antibiotic	antibiotic inactivation	AAC(6')-Il	Acquired	Human		Peru
GCF_021491515.1	179	NZ_JAKEVX010000138.1	Chromosome	AAC(6')	aminoglycoside antibiotic	antibiotic inactivation	AAC(6')-Il	Acquired	Human		Peru
GCF_029605285.1	3472	NZ_JAKKJO010000033.1	Chromosome	AAC(6')	aminoglycoside antibiotic	antibiotic inactivation	AAC(6')-Il	Acquired	Human	bone/skin/soft tissue	Pakistan
GCF_029605225.1	357	NZ_JAKKJS010000106.1	Chromosome	AAC(6')	aminoglycoside antibiotic	antibiotic inactivation	AAC(6')-Il	Acquired	Human	bone/skin/soft tissue	Pakistan
GCF_029605155.1	357	NZ_JAKKJV010000026.1	Chromosome	AAC(6')	aminoglycoside antibiotic	antibiotic inactivation	AAC(6')-Il	Acquired	Human	Respiratory	Pakistan
GCF_029605005.1	357	NZ_JAKKKH010000102.1	Chromosome	AAC(6')	aminoglycoside antibiotic	antibiotic inactivation	AAC(6')-Il	Acquired	Human	Blood	Pakistan
GCF_029604905.1	357	NZ_JAKKKI010000029.1	Chromosome	AAC(6')	aminoglycoside antibiotic	antibiotic inactivation	AAC(6')-Il	Acquired	Human	Abdomen	Pakistan
GCF_029604785.1	357	NZ_JAKKKO010000027.1	Chromosome	AAC(6')	aminoglycoside antibiotic	antibiotic inactivation	AAC(6')-Il	Acquired	Human	Respiratory	Pakistan
GCF_029604625.1	3472	NZ_JAKKKW010000032.1	Chromosome	AAC(6')	aminoglycoside antibiotic	antibiotic inactivation	AAC(6')-Il	Acquired	Human	Respiratory	Pakistan
GCF_029604485.1	357	NZ_JAKKLC010000026.1	Chromosome	AAC(6')	aminoglycoside antibiotic	antibiotic inactivation	AAC(6')-Il	Acquired	Human	Respiratory	Pakistan
GCF_029604465.1	357	NZ_JAKKLD010000106.1	Chromosome	AAC(6')	aminoglycoside antibiotic	antibiotic inactivation	AAC(6')-Il	Acquired	Human	Respiratory	Pakistan
GCF_029604445.1	357	NZ_JAKKLF010000100.1	Chromosome	AAC(6')	aminoglycoside antibiotic	antibiotic inactivation	AAC(6')-Il	Acquired	Human	Respiratory	Pakistan
GCF_029604505.1	357	NZ_JAKKLH010000115.1	Chromosome	AAC(6')	aminoglycoside antibiotic	antibiotic inactivation	AAC(6')-Il	Acquired	Human	bone/skin/soft tissue	Pakistan
GCF_029604395.1	357	NZ_JAKKLI010000109.1	Chromosome	AAC(6')	aminoglycoside antibiotic	antibiotic inactivation	AAC(6')-Il	Acquired	Human	Respiratory	Pakistan
GCF_029604105.1	357	NZ_JAKKLV010000028.1	Chromosome	AAC(6')	aminoglycoside antibiotic	antibiotic inactivation	AAC(6')-Il	Acquired	Human	bone/skin/soft tissue	Pakistan
GCF_029604065.1	357	NZ_JAKKLY010000102.1	Chromosome	AAC(6')	aminoglycoside antibiotic	antibiotic inactivation	AAC(6')-Il	Acquired	Human	bone/skin/soft tissue	Pakistan
GCF_029604045.1	357	NZ_JAKKLZ010000026.1	Chromosome	AAC(6')	aminoglycoside antibiotic	antibiotic inactivation	AAC(6')-Il	Acquired	Human	Respiratory	Pakistan
GCF_029603835.1	235	NZ_JAKKMI010000088.1	Chromosome	AAC(6')	aminoglycoside antibiotic	antibiotic inactivation	AAC(6')-Il	Acquired	Human	Respiratory	Pakistan
GCF_029606065.1	357	NZ_JAKKNB010000030.1	Chromosome	AAC(6')	aminoglycoside antibiotic	antibiotic inactivation	AAC(6')-Il	Acquired	Human	bone/skin/soft tissue	Pakistan
GCF_029603375.1	357	NZ_JAKKNI010000121.1	Chromosome	AAC(6')	aminoglycoside antibiotic	antibiotic inactivation	AAC(6')-Il	Acquired	Human	bone/skin/soft tissue	Pakistan
GCF_029605925.1	3472	NZ_JAKKNU010000043.1	Chromosome	AAC(6')	aminoglycoside antibiotic	antibiotic inactivation	AAC(6')-Il	Acquired	Human	bone/skin/soft tissue	Pakistan
GCF_029605905.1	357	NZ_JAKKNW010000031.1	Chromosome	AAC(6')	aminoglycoside antibiotic	antibiotic inactivation	AAC(6')-Il	Acquired	Human	Respiratory	Pakistan
GCF_023060935.1	233	NZ_JALLCC010000057.1	Chromosome	AAC(6')	aminoglycoside antibiotic	antibiotic inactivation	AAC(6')-Il	Acquired	Human	Blood	Brazil
GCF_023074295.1	262	NZ_JALLGX010000045.1	Chromosome	AAC(6')	aminoglycoside antibiotic	antibiotic inactivation	AAC(6')-Il	Acquired	Human	Respiratory	China
GCF_023074235.1	262	NZ_JALLGZ010000014.1	Chromosome	AAC(6')	aminoglycoside antibiotic	antibiotic inactivation	AAC(6')-Il	Acquired	Human	Respiratory	China
GCF_023074315.1	262	NZ_JALLHA010000058.1	Chromosome	AAC(6')	aminoglycoside antibiotic	antibiotic inactivation	AAC(6')-Il	Acquired	Human	Intesine-related	China
GCF_023554055.1	260	NZ_JAMJQD010000093.1	Chromosome	AAC(6')	aminoglycoside antibiotic	antibiotic inactivation	AAC(6')-Il	Acquired	Human		Peru
GCF_023572465.1	233	NZ_JAMKDV010000105.1	Chromosome	AAC(6')	aminoglycoside antibiotic	antibiotic inactivation	AAC(6')-Il	Acquired	Human	Urine	Brazil
GCF_023572485.1	233	NZ_JAMKDW010000160.1	Chromosome	AAC(6')	aminoglycoside antibiotic	antibiotic inactivation	AAC(6')-Il	Acquired	Human	Urine	Brazil
GCF_023572525.1	233	NZ_JAMKEK010000053.1	Chromosome	AAC(6')	aminoglycoside antibiotic	antibiotic inactivation	AAC(6')-Il	Acquired	Human	Urine	Brazil
GCF_025459445.1	233	NZ_JAMKXW010000067.1	Chromosome	AAC(6')	aminoglycoside antibiotic	antibiotic inactivation	AAC(6')-Il	Acquired	Human		Romania
GCF_025456585.1	233	NZ_JAMKXX010000058.1	Chromosome	AAC(6')	aminoglycoside antibiotic	antibiotic inactivation	AAC(6')-Il	Acquired	Human		Romania
GCF_025459495.1	357	NZ_JAMKXY010000051.1	Chromosome	AAC(6')	aminoglycoside antibiotic	antibiotic inactivation	AAC(6')-Il	Acquired	Environment	Wastewater-related	Romania
GCF_025459495.1	357	NZ_JAMKXY010000051.1	Chromosome	AAC(6')	aminoglycoside antibiotic	antibiotic inactivation	AAC(6')-Il	Acquired	Environment	Wastewater-related	Romania
GCF_025459465.1	233	NZ_JAMKXZ010000064.1	Chromosome	AAC(6')	aminoglycoside antibiotic	antibiotic inactivation	AAC(6')-Il	Acquired	Environment	Wastewater-related	Romania
GCF_025456475.1	357	NZ_JAMKYE010000057.1	Chromosome	AAC(6')	aminoglycoside antibiotic	antibiotic inactivation	AAC(6')-Il	Acquired	Human		Romania
GCF_027587335.1	1976	NZ_JAMOHF010000040.1	Chromosome	AAC(6')	aminoglycoside antibiotic	antibiotic inactivation	AAC(6')-Il	Acquired	Human	Respiratory	China
GCF_027587355.1	1976	NZ_JAMOHG010000036.1	Chromosome	AAC(6')	aminoglycoside antibiotic	antibiotic inactivation	AAC(6')-Il	Acquired	Human	bone/skin/soft tissue	China
GCF_023805305.1	3904	NZ_JAMSHB010000103.1	Chromosome	AAC(6')	aminoglycoside antibiotic	antibiotic inactivation	AAC(6')-Il	Acquired	Environment	Wastewater-related	Bangladesh
GCF_023805305.1	3904	NZ_JAMSHB010000103.1	Chromosome	AAC(6')	aminoglycoside antibiotic	antibiotic inactivation	AAC(6')-Il	Acquired	Environment	Wastewater-related	Bangladesh
GCF_026014195.1	235	NZ_JANUWR010000112.1	Chromosome	AAC(6')	aminoglycoside antibiotic	antibiotic inactivation	AAC(6')-Il	Acquired	Human	Urine	Germany
GCF_026014185.1	233	NZ_JANUWS010000029.1	Chromosome	AAC(6')	aminoglycoside antibiotic	antibiotic inactivation	AAC(6')-Il	Acquired	Human	wound	Germany
GCF_026014385.1	235	NZ_JANUXA010000111.1	Chromosome	AAC(6')	aminoglycoside antibiotic	antibiotic inactivation	AAC(6')-Il	Acquired	Human	Blood	Germany
GCF_026014445.1	233	NZ_JANUXE010000088.1	Chromosome	AAC(6')	aminoglycoside antibiotic	antibiotic inactivation	AAC(6')-Il	Acquired	Human	bone/skin/soft tissue	Germany
GCF_027857075.1	308	NZ_JAOUSV010000033.1	Chromosome	AAC(6')	aminoglycoside antibiotic	antibiotic inactivation	AAC(6')-Il	Acquired	Environment	Wastewater-related	Singapore
GCF_027857085.1	308	NZ_JAOUSW010000036.1	Chromosome	AAC(6')	aminoglycoside antibiotic	antibiotic inactivation	AAC(6')-Il	Acquired	Environment	Wastewater-related	Singapore
GCF_027857065.1	308	NZ_JAOUSX010000033.1	Chromosome	AAC(6')	aminoglycoside antibiotic	antibiotic inactivation	AAC(6')-Il	Acquired	Environment	Wastewater-related	Singapore
GCF_025662375.1	233	NZ_JAOVBB010000089.1	Chromosome	AAC(6')	aminoglycoside antibiotic	antibiotic inactivation	AAC(6')-Il	Acquired	Human		USA
GCF_025662335.1	308	NZ_JAOVBD010000067.1	Chromosome	AAC(6')	aminoglycoside antibiotic	antibiotic inactivation	AAC(6')-Il	Acquired	Human		USA
GCF_025662195.1	308	NZ_JAOVBK010000066.1	Chromosome	AAC(6')	aminoglycoside antibiotic	antibiotic inactivation	AAC(6')-Il	Acquired	Human		USA
GCF_025661475.1	308	NZ_JAOVCX010000082.1	Chromosome	AAC(6')	aminoglycoside antibiotic	antibiotic inactivation	AAC(6')-Il	Acquired	Human		USA
GCF_025661365.1	1249	NZ_JAOVDA010000147.1	Chromosome	AAC(6')	aminoglycoside antibiotic	antibiotic inactivation	AAC(6')-Il	Acquired	Human		USA
GCF_025661335.1	233	NZ_JAOVDC010000057.1	Chromosome	AAC(6')	aminoglycoside antibiotic	antibiotic inactivation	AAC(6')-Il	Acquired	Human		USA
GCF_025661235.1	235	NZ_JAOVDG010000079.1	Chromosome	AAC(6')	aminoglycoside antibiotic	antibiotic inactivation	AAC(6')-Il	Acquired	Human		USA
GCF_025661175.1	233	NZ_JAOVDK010000063.1	Chromosome	AAC(6')	aminoglycoside antibiotic	antibiotic inactivation	AAC(6')-Il	Acquired	Human		USA
GCF_025661035.1	235	NZ_JAOVDR010000077.1	Chromosome	AAC(6')	aminoglycoside antibiotic	antibiotic inactivation	AAC(6')-Il	Acquired	Human		USA
GCF_025658555.1	233	NZ_JAOVEO010000057.1	Chromosome	AAC(6')	aminoglycoside antibiotic	antibiotic inactivation	AAC(6')-Il	Acquired	Human		USA
GCF_025658335.1	233	NZ_JAOVET010000095.1	Chromosome	AAC(6')	aminoglycoside antibiotic	antibiotic inactivation	AAC(6')-Il	Acquired	Human	Respiratory	USA
GCF_025658245.1	233	NZ_JAOVEU010000051.1	Chromosome	AAC(6')	aminoglycoside antibiotic	antibiotic inactivation	AAC(6')-Il	Acquired	Human		USA
GCF_025658235.1	233	NZ_JAOVEV010000055.1	Chromosome	AAC(6')	aminoglycoside antibiotic	antibiotic inactivation	AAC(6')-Il	Acquired	Human		USA
GCF_025658135.1	233	NZ_JAOVEW010000051.1	Chromosome	AAC(6')	aminoglycoside antibiotic	antibiotic inactivation	AAC(6')-Il	Acquired	Human		USA
GCF_025658365.1	233	NZ_JAOVEX010000067.1	Chromosome	AAC(6')	aminoglycoside antibiotic	antibiotic inactivation	AAC(6')-Il	Acquired	Human		USA
GCF_025658165.1	233	NZ_JAOVEY010000055.1	Chromosome	AAC(6')	aminoglycoside antibiotic	antibiotic inactivation	AAC(6')-Il	Acquired	Human		USA
GCF_025658085.1	233	NZ_JAOVFB010000048.1	Chromosome	AAC(6')	aminoglycoside antibiotic	antibiotic inactivation	AAC(6')-Il	Acquired	Human	Intestine-related	USA
GCF_025799205.1	233	NZ_JAOXPI010000099.1	Chromosome	AAC(6')	aminoglycoside antibiotic	antibiotic inactivation	AAC(6')-Il	Acquired	Human	Urine	France
GCF_025799215.1	233	NZ_JAOXPJ010000039.1	Chromosome	AAC(6')	aminoglycoside antibiotic	antibiotic inactivation	AAC(6')-Il	Acquired	Human	Blood	France
GCF_026239885.1	308	NZ_JAPHVW010000079.1	Chromosome	AAC(6')	aminoglycoside antibiotic	antibiotic inactivation	AAC(6')-Il	Acquired	Human	bone/skin/soft tissue	India
GCF_026239855.1	357	NZ_JAPHVZ010000076.1	Chromosome	AAC(6')	aminoglycoside antibiotic	antibiotic inactivation	AAC(6')-Il	Acquired	Human	Respiratory	India
GCF_029102715.1	357	NZ_JAPMII010000067.1	Chromosome	AAC(6')	aminoglycoside antibiotic	antibiotic inactivation	AAC(6')-Il	Acquired	Human	Urine	Peru
GCF_028994395.1	167	NZ_JARDUV010000077.1	Chromosome	AAC(6')	aminoglycoside antibiotic	antibiotic inactivation	AAC(6')-Il	Acquired	Human	Respiratory	Mexico
GCF_028994415.1	167	NZ_JARDUX010000077.1	Chromosome	AAC(6')	aminoglycoside antibiotic	antibiotic inactivation	AAC(6')-Il	Acquired	Human	Urine	Mexico
GCF_000793345.1	1560	NZ_JTMI01000117.1	Chromosome	AAC(6')	aminoglycoside antibiotic	antibiotic inactivation	AAC(6')-Il	Acquired			Brazil
GCF_000792145.1	233	NZ_JTNR01000060.1	Chromosome	AAC(6')	aminoglycoside antibiotic	antibiotic inactivation	AAC(6')-Il	Acquired	Human	Respiratory	France
GCF_000792325.1	233	NZ_JTPK01000055.1	Chromosome	AAC(6')	aminoglycoside antibiotic	antibiotic inactivation	AAC(6')-Il	Acquired	Human	Urine	France
GCF_000791915.1	235	NZ_JTQA01000040.1	Chromosome	AAC(6')	aminoglycoside antibiotic	antibiotic inactivation	AAC(6')-Il	Acquired	Human	Respiratory	Croatia
GCF_000789535.1	233	NZ_JTRM01000079.1	Chromosome	AAC(6')	aminoglycoside antibiotic	antibiotic inactivation	AAC(6')-Il	Acquired	Human	Urine	Germany
GCF_000791185.1	233	NZ_JTRT01000042.1	Chromosome	AAC(6')	aminoglycoside antibiotic	antibiotic inactivation	AAC(6')-Il	Acquired	Human	Respiratory	France
GCF_000794055.1	235	NZ_JTSD01000056.1	Chromosome	AAC(6')	aminoglycoside antibiotic	antibiotic inactivation	AAC(6')-Il	Acquired	Human	Respiratory	Croatia
GCF_000791085.1	-	NZ_JTSP01000166.1	Chromosome	AAC(6')	aminoglycoside antibiotic	antibiotic inactivation	AAC(6')-Il	Acquired			India
GCF_000790725.1	235	NZ_JTTB01000100.1	Chromosome	AAC(6')	aminoglycoside antibiotic	antibiotic inactivation	AAC(6')-Il	Acquired			Croatia
GCF_000790185.1	357	NZ_JTTX01000101.1	Chromosome	AAC(6')	aminoglycoside antibiotic	antibiotic inactivation	AAC(6')-Il	Acquired	Human	Respiratory	India
GCF_000794265.1	244	NZ_JTVB01000028.1	Chromosome	AAC(6')	aminoglycoside antibiotic	antibiotic inactivation	AAC(6')-Il	Acquired	Human	Urine	Argentina
GCF_000795045.1	233	NZ_JTVX01000068.1	Chromosome	AAC(6')	aminoglycoside antibiotic	antibiotic inactivation	AAC(6')-Il	Acquired	Human	Respiratory	India
GCF_000794945.1	235	NZ_JTWC01000117.1	Chromosome	AAC(6')	aminoglycoside antibiotic	antibiotic inactivation	AAC(6')-Il	Acquired	Human	Respiratory	Italy
GCF_000795955.1	235	NZ_JTWM01000167.1	Chromosome	AAC(6')	aminoglycoside antibiotic	antibiotic inactivation	AAC(6')-Il	Acquired	Human	Urine	Colombia
GCF_000795905.1	233	NZ_JTWO01000202.1	Chromosome	AAC(6')	aminoglycoside antibiotic	antibiotic inactivation	AAC(6')-Il	Acquired	Human	Respiratory	USA
GCF_000794545.1	235	NZ_JTXP01000151.1	Chromosome	AAC(6')	aminoglycoside antibiotic	antibiotic inactivation	AAC(6')-Il	Acquired	Human	Respiratory	Mexico
GCF_000794515.1	167	NZ_JTXR01000035.1	Chromosome	AAC(6')	aminoglycoside antibiotic	antibiotic inactivation	AAC(6')-Il	Acquired	Human	Respiratory	Mexico
GCF_000795665.1	233	NZ_JTZE01000060.1	Chromosome	AAC(6')	aminoglycoside antibiotic	antibiotic inactivation	AAC(6')-Il	Acquired			Romania
GCF_000795435.1	235	NZ_JTZN01000200.1	Chromosome	AAC(6')	aminoglycoside antibiotic	antibiotic inactivation	AAC(6')-Il	Acquired			India
GCF_001451625.1	-	NZ_LLPT01000106.1	Chromosome	AAC(6')	aminoglycoside antibiotic	antibiotic inactivation	AAC(6')-Il	Acquired			USA
GCF_001451625.1	-	NZ_LLPT01000127.1	Chromosome	AAC(6')	aminoglycoside antibiotic	antibiotic inactivation	AAC(6')-Il	Acquired			USA
GCF_001451625.1	-	NZ_LLPT01000134.1	Chromosome	AAC(6')	aminoglycoside antibiotic	antibiotic inactivation	AAC(6')-Il	Acquired			USA
GCF_001452025.1	235	NZ_LLQX01000083.1	Chromosome	AAC(6')	aminoglycoside antibiotic	antibiotic inactivation	AAC(6')-Il	Acquired			USA
GCF_001452045.1	235	NZ_LLQY01000044.1	Chromosome	AAC(6')	aminoglycoside antibiotic	antibiotic inactivation	AAC(6')-Il	Acquired			USA
GCF_001452045.1	235	NZ_LLQY01000070.1	Chromosome	AAC(6')	aminoglycoside antibiotic	antibiotic inactivation	AAC(6')-Il	Acquired			USA
GCF_001452675.1	235	NZ_LLSX01000068.1	Chromosome	AAC(6')	aminoglycoside antibiotic	antibiotic inactivation	AAC(6')-Il	Acquired			USA
GCF_001454305.1	235	NZ_LLUY01000038.1	Chromosome	AAC(6')	aminoglycoside antibiotic	antibiotic inactivation	AAC(6')-Il	Acquired	Human	Burn	Bulgaria
GCF_001454305.1	235	NZ_LLUY01000089.1	Chromosome	AAC(6')	aminoglycoside antibiotic	antibiotic inactivation	AAC(6')-Il	Acquired	Human	Burn	Bulgaria
GCF_001454305.1	235	NZ_LLUY01000121.1	Chromosome	AAC(6')	aminoglycoside antibiotic	antibiotic inactivation	AAC(6')-Il	Acquired	Human	Burn	Bulgaria
GCF_001454305.1	235	NZ_LLUY01000131.1	Chromosome	AAC(6')	aminoglycoside antibiotic	antibiotic inactivation	AAC(6')-Il	Acquired	Human	Burn	Bulgaria
GCF_001454305.1	235	NZ_LLUY01000133.1	Chromosome	AAC(6')	aminoglycoside antibiotic	antibiotic inactivation	AAC(6')-Il	Acquired	Human	Burn	Bulgaria
GCF_001921025.1	235	NZ_LYTS01000124.1	Chromosome	AAC(6')	aminoglycoside antibiotic	antibiotic inactivation	AAC(6')-Il	Acquired	Human		South Africa
GCF_001921105.1	235	NZ_LYTW01000096.1	Chromosome	AAC(6')	aminoglycoside antibiotic	antibiotic inactivation	AAC(6')-Il	Acquired	Human		Russia
GCF_001921125.1	235	NZ_LYTX01000091.1	Chromosome	AAC(6')	aminoglycoside antibiotic	antibiotic inactivation	AAC(6')-Il	Acquired	Human		Russia
GCF_002029925.1	233	NZ_MZND01000338.1	Chromosome	AAC(6')	aminoglycoside antibiotic	antibiotic inactivation	AAC(6')-Il	Acquired	Animal	dog	Brazil
GCF_002189115.1	235	NZ_NBEZ01000053.1	Chromosome	AAC(6')	aminoglycoside antibiotic	antibiotic inactivation	AAC(6')-Il	Acquired	Human	Urine	Portugal
GCF_002134885.1	308	NZ_NDFQ01000087.1	Chromosome	AAC(6')	aminoglycoside antibiotic	antibiotic inactivation	AAC(6')-Il	Acquired	Human	Respiratory	Singapore
GCF_002134845.1	308	NZ_NDFR01000070.1	Chromosome	AAC(6')	aminoglycoside antibiotic	antibiotic inactivation	AAC(6')-Il	Acquired	Human	Urine	Singapore
GCF_002134835.1	308	NZ_NDFS01000076.1	Chromosome	AAC(6')	aminoglycoside antibiotic	antibiotic inactivation	AAC(6')-Il	Acquired	Human	Urine	Singapore
GCF_002134915.1	308	NZ_NDFT01000081.1	Chromosome	AAC(6')	aminoglycoside antibiotic	antibiotic inactivation	AAC(6')-Il	Acquired	Human	Urine	Singapore
GCF_002134975.1	308	NZ_NDFU01000079.1	Chromosome	AAC(6')	aminoglycoside antibiotic	antibiotic inactivation	AAC(6')-Il	Acquired	Human	Urine	Singapore
GCF_002134895.1	308	NZ_NDFV01000087.1	Chromosome	AAC(6')	aminoglycoside antibiotic	antibiotic inactivation	AAC(6')-Il	Acquired	Human	Toe/Foot/Leg	Singapore
GCF_002134965.1	308	NZ_NDFW01000097.1	Chromosome	AAC(6')	aminoglycoside antibiotic	antibiotic inactivation	AAC(6')-Il	Acquired	Human	Urine	Singapore
GCF_002134905.1	308	NZ_NDFX01000071.1	Chromosome	AAC(6')	aminoglycoside antibiotic	antibiotic inactivation	AAC(6')-Il	Acquired	Human	Urine	Singapore
GCF_002134985.1	308	NZ_NDFY01000067.1	Chromosome	AAC(6')	aminoglycoside antibiotic	antibiotic inactivation	AAC(6')-Il	Acquired	Human	Urine	Singapore
GCF_002135675.1	308	NZ_NFFJ01000190.1	Chromosome	AAC(6')	aminoglycoside antibiotic	antibiotic inactivation	AAC(6')-Il	Acquired	Human	Blood	Italy
GCF_002135795.1	233	NZ_NFFR01000057.1	Chromosome	AAC(6')	aminoglycoside antibiotic	antibiotic inactivation	AAC(6')-Il	Acquired	Human	Blood	Italy
GCF_002135915.1	260	NZ_NFFW01000061.1	Chromosome	AAC(6')	aminoglycoside antibiotic	antibiotic inactivation	AAC(6')-Il	Acquired	Human	Respiratory	Italy
GCF_002135965.1	395	NZ_NFFZ01000165.1	Chromosome	AAC(6')	aminoglycoside antibiotic	antibiotic inactivation	AAC(6')-Il	Acquired	Human	Blood	Italy
GCF_002188615.1	253	NZ_NINT01000013.1	Chromosome	AAC(6')	aminoglycoside antibiotic	antibiotic inactivation	AAC(6')-Il	Acquired	Human	Respiratory	Portugal
GCF_003670015.1	233	NZ_NRBQ01000077.1	Chromosome	AAC(6')	aminoglycoside antibiotic	antibiotic inactivation	AAC(6')-Il	Acquired	Human		Cote d'Ivoire
GCF_003670025.1	233	NZ_NRBR01000057.1	Chromosome	AAC(6')	aminoglycoside antibiotic	antibiotic inactivation	AAC(6')-Il	Acquired	Human		Cote d'Ivoire
GCF_003669995.1	233	NZ_NRBS01000077.1	Chromosome	AAC(6')	aminoglycoside antibiotic	antibiotic inactivation	AAC(6')-Il	Acquired	Human		Cote d'Ivoire
GCF_003669955.1	233	NZ_NRBV01000050.1	Chromosome	AAC(6')	aminoglycoside antibiotic	antibiotic inactivation	AAC(6')-Il	Acquired	Human		Cote d'Ivoire
GCF_003669925.1	233	NZ_NRBW01000074.1	Chromosome	AAC(6')	aminoglycoside antibiotic	antibiotic inactivation	AAC(6')-Il	Acquired	Human		Cote d'Ivoire
GCF_003669905.1	233	NZ_NRBX01000087.1	Chromosome	AAC(6')	aminoglycoside antibiotic	antibiotic inactivation	AAC(6')-Il	Acquired	Human		Cote d'Ivoire
GCF_003669875.1	233	NZ_NRBY01000104.1	Chromosome	AAC(6')	aminoglycoside antibiotic	antibiotic inactivation	AAC(6')-Il	Acquired	Human		Cote d'Ivoire
GCF_003669885.1	1207	NZ_NRBZ01000075.1	Chromosome	AAC(6')	aminoglycoside antibiotic	antibiotic inactivation	AAC(6')-Il	Acquired	Human	Urine	Cote d'Ivoire
GCF_003669855.1	1207	NZ_NRCA01000076.1	Chromosome	AAC(6')	aminoglycoside antibiotic	antibiotic inactivation	AAC(6')-Il	Acquired	Human		Cote d'Ivoire
GCF_002351435.1	233	NZ_NWBV01000103.1	Chromosome	AAC(6')	aminoglycoside antibiotic	antibiotic inactivation	AAC(6')-Il	Acquired	Animal	dog	Brazil
GCF_002351425.1	233	NZ_NWBW01000071.1	Chromosome	AAC(6')	aminoglycoside antibiotic	antibiotic inactivation	AAC(6')-Il	Acquired	Environment	etc	Brazil
GCF_900406865.1	357	NZ_OVCU01000149.1	Chromosome	AAC(6')	aminoglycoside antibiotic	antibiotic inactivation	AAC(6')-Il	Acquired	Human	wound	Tanzania
GCF_002915615.1	1560	NZ_PQGF01000147.1	Chromosome	AAC(6')	aminoglycoside antibiotic	antibiotic inactivation	AAC(6')-Il	Acquired	Human	bone/skin/soft tissue	Brazil
GCF_003143815.1	235	NZ_QFRM01000086.1	Chromosome	AAC(6')	aminoglycoside antibiotic	antibiotic inactivation	AAC(6')-Il	Acquired	Human	Respiratory	France
GCF_003397515.1	233	NZ_QFTE01000071.1	Chromosome	AAC(6')	aminoglycoside antibiotic	antibiotic inactivation	AAC(6')-Il	Acquired	Human		Lebanon
GCF_003397445.1	233	NZ_QFTF01000069.1	Chromosome	AAC(6')	aminoglycoside antibiotic	antibiotic inactivation	AAC(6')-Il	Acquired	Human		Lebanon
GCF_003397485.1	233	NZ_QFTH01000066.1	Chromosome	AAC(6')	aminoglycoside antibiotic	antibiotic inactivation	AAC(6')-Il	Acquired	Human		Lebanon
GCF_003402255.1	233	NZ_QFVU01000069.1	Chromosome	AAC(6')	aminoglycoside antibiotic	antibiotic inactivation	AAC(6')-Il	Acquired	Human		Lebanon
GCF_003186455.1	308	NZ_QHLT01000414.1	Chromosome	AAC(6')	aminoglycoside antibiotic	antibiotic inactivation	AAC(6')-Il	Acquired	Human		Brazil
GCF_003410505.2	233	NZ_QVBG02000115.1	Chromosome	AAC(6')	aminoglycoside antibiotic	antibiotic inactivation	AAC(6')-Il	Acquired	Human	Blood	USA
GCF_003866475.1	357	NZ_QXJN01000081.1	Chromosome	AAC(6')	aminoglycoside antibiotic	antibiotic inactivation	AAC(6')-Il	Acquired	Human	Respiratory	Pakistan
GCF_003628875.1	244	NZ_RAFY01000385.1	Chromosome	AAC(6')	aminoglycoside antibiotic	antibiotic inactivation	AAC(6')-Il	Acquired	Human		Estonia
GCF_003968295.1	235	NZ_RXTQ01000113.1	Chromosome	AAC(6')	aminoglycoside antibiotic	antibiotic inactivation	AAC(6')-Il	Acquired	Human	wound	USA
GCF_003969855.1	357	NZ_RXWH01000187.1	Chromosome	AAC(6')	aminoglycoside antibiotic	antibiotic inactivation	AAC(6')-Il	Acquired	Human	Urine	Afghanistan
GCF_004350565.1	235	NZ_SCXP01000092.1	Chromosome	AAC(6')	aminoglycoside antibiotic	antibiotic inactivation	AAC(6')-Il	Acquired	Human		Italy
GCF_004350275.1	235	NZ_SCXV01000351.1	Chromosome	AAC(6')	aminoglycoside antibiotic	antibiotic inactivation	AAC(6')-Il	Acquired	Human		Italy
GCF_004350275.1	235	NZ_SCXV01000477.1	Chromosome	AAC(6')	aminoglycoside antibiotic	antibiotic inactivation	AAC(6')-Il	Acquired	Human		Italy
GCF_004351205.1	235	NZ_SCYM01000450.1	Chromosome	AAC(6')	aminoglycoside antibiotic	antibiotic inactivation	AAC(6')-Il	Acquired	Human		Italy
GCF_004351205.1	235	NZ_SCYM01000641.1	Chromosome	AAC(6')	aminoglycoside antibiotic	antibiotic inactivation	AAC(6')-Il	Acquired	Human		Italy
GCF_004350925.1	235	NZ_SCYX01000025.1	Chromosome	AAC(6')	aminoglycoside antibiotic	antibiotic inactivation	AAC(6')-Il	Acquired	Human		Italy
GCF_004350945.1	235	NZ_SCYY01000559.1	Chromosome	AAC(6')	aminoglycoside antibiotic	antibiotic inactivation	AAC(6')-Il	Acquired	Human		Italy
GCF_004351635.1	-	NZ_SCZS01000193.1	Chromosome	AAC(6')	aminoglycoside antibiotic	antibiotic inactivation	AAC(6')-Il	Acquired	Human		Italy
GCF_004351795.1	-	NZ_SDAD01000382.1	Chromosome	AAC(6')	aminoglycoside antibiotic	antibiotic inactivation	AAC(6')-Il	Acquired	Human		Italy
GCF_004351795.1	-	NZ_SDAD01000385.1	Chromosome	AAC(6')	aminoglycoside antibiotic	antibiotic inactivation	AAC(6')-Il	Acquired	Human		Italy
GCF_004351795.1	-	NZ_SDAD01000425.1	Chromosome	AAC(6')	aminoglycoside antibiotic	antibiotic inactivation	AAC(6')-Il	Acquired	Human		Italy
GCF_004354095.2	235	NZ_SMRY02000627.1	Chromosome	AAC(6')	aminoglycoside antibiotic	antibiotic inactivation	AAC(6')-Il	Acquired	Human	Urine	Bangladesh
GCF_013169175.1	357	NZ_SWGG01000113.1	Chromosome	AAC(6')	aminoglycoside antibiotic	antibiotic inactivation	AAC(6')-Il	Acquired	Human	Intestine-related	Colombia
GCF_013169245.1	1249	NZ_SWGL01000215.1	Chromosome	AAC(6')	aminoglycoside antibiotic	antibiotic inactivation	AAC(6')-Il	Acquired	Human	Urine	Colombia
GCF_013169415.1	-	NZ_SWGT01000189.1	Chromosome	AAC(6')	aminoglycoside antibiotic	antibiotic inactivation	AAC(6')-Il	Acquired	Human	Intestine-related	Colombia
GCF_011634585.1	235	NZ_VLOE01000119.1	Chromosome	AAC(6')	aminoglycoside antibiotic	antibiotic inactivation	AAC(6')-Il	Acquired	Human		Italy
GCF_009299595.1	233	NZ_VMNN01000284.1	Chromosome	AAC(6')	aminoglycoside antibiotic	antibiotic inactivation	AAC(6')-Il	Acquired	Human		Lebanon
GCF_009299575.1	233	NZ_VMNO01000314.1	Chromosome	AAC(6')	aminoglycoside antibiotic	antibiotic inactivation	AAC(6')-Il	Acquired	Human		Lebanon
GCF_009299775.1	233	NZ_VMNV01000066.1	Chromosome	AAC(6')	aminoglycoside antibiotic	antibiotic inactivation	AAC(6')-Il	Acquired	Human		Lebanon
GCF_008180895.1	233	NZ_VTBD01000037.1	Chromosome	AAC(6')	aminoglycoside antibiotic	antibiotic inactivation	AAC(6')-Il	Acquired	Human	Respiratory	Norway
GCF_009788955.1	235	NZ_VTFB01000102.1	Chromosome	AAC(6')	aminoglycoside antibiotic	antibiotic inactivation	AAC(6')-Il	Acquired	Human		Saudi Arabia
GCF_009788955.1	235	NZ_VTFB01000102.1	Chromosome	AAC(6')	aminoglycoside antibiotic	antibiotic inactivation	AAC(6')-Il	Acquired	Human		Saudi Arabia
GCF_009788935.1	235	NZ_VTFC01000103.1	Chromosome	AAC(6')	aminoglycoside antibiotic	antibiotic inactivation	AAC(6')-Il	Acquired	Human		Saudi Arabia
GCF_009788935.1	235	NZ_VTFC01000103.1	Chromosome	AAC(6')	aminoglycoside antibiotic	antibiotic inactivation	AAC(6')-Il	Acquired	Human		Saudi Arabia
GCF_009789035.1	357	NZ_VTFE01000040.1	Chromosome	AAC(6')	aminoglycoside antibiotic	antibiotic inactivation	AAC(6')-Il	Acquired	Human		Saudi Arabia
GCF_008244545.1	235	NZ_VTFF01000117.1	Chromosome	AAC(6')	aminoglycoside antibiotic	antibiotic inactivation	AAC(6')-Il	Acquired	Human	Urine	France
GCF_022696005.1	155	NZ_WUAD01000045.1	Chromosome	AAC(6')	aminoglycoside antibiotic	antibiotic inactivation	AAC(6')-Il	Acquired	Human	Repiratory	Mexico
GCF_009887705.1	664	NZ_WXZT01000114.1	Chromosome	AAC(6')	aminoglycoside antibiotic	antibiotic inactivation	AAC(6')-Il	Acquired	Human	wound	Ukraine
GCF_001449725.1	319	NZ_LLML01000072.1	Chromosome	AAC(6')	aminoglycoside antibiotic	antibiotic inactivation	AAC(6')-Im	Acquired			France
GCF_019281735.1	773	NZ_JAHVND010000114.1	Chromosome	ANT(6)	aminoglycoside antibiotic	antibiotic inactivation	aad(6)	Acquired	Human		USA
GCF_019281735.1	773	NZ_JAHVND010000114.1	Chromosome	ANT(6)	aminoglycoside antibiotic	antibiotic inactivation	aad(6)	Acquired	Human		USA
GCF_022015975.1	235	NZ_JAKMHE010000309.1	Chromosome	ANT(6)	aminoglycoside antibiotic	antibiotic inactivation	aad(6)	Acquired	Human		Greece
GCF_022015975.1	235	NZ_JAKMHE010000393.1	Chromosome	ANT(6)	aminoglycoside antibiotic	antibiotic inactivation	aad(6)	Acquired	Human		Greece
GCF_000290555.2	298	NZ_ALPS01000347.1	Chromosome	ANT(3'')	aminoglycoside antibiotic	antibiotic inactivation	aadA10	Acquired	Human	Blood	USA
GCF_901456165.1	308	NZ_CABDWU010000002.1	Chromosome	ANT(3'')	aminoglycoside antibiotic	antibiotic inactivation	aadA10	Acquired	Human	Blood	Germany
GCF_901456185.1	308	NZ_CABDWV010000012.1	Chromosome	ANT(3'')	aminoglycoside antibiotic	antibiotic inactivation	aadA10	Acquired	Human	Blood	Germany
GCF_901456195.1	308	NZ_CABDWW010000002.1	Chromosome	ANT(3'')	aminoglycoside antibiotic	antibiotic inactivation	aadA10	Acquired	Human	Blood	Germany
GCF_901456215.1	308	NZ_CABDWY010000018.1	Chromosome	ANT(3'')	aminoglycoside antibiotic	antibiotic inactivation	aadA10	Acquired	Human	Intestine-related	Germany
GCF_901456275.1	308	NZ_CABDXE010000011.1	Chromosome	ANT(3'')	aminoglycoside antibiotic	antibiotic inactivation	aadA10	Acquired	Human	Intestine-related	Germany
GCF_003411785.2	298	NZ_CP039294.1	Plasmid	ANT(3'')	aminoglycoside antibiotic	antibiotic inactivation	aadA10	Acquired	Human	Blood	USA
GCF_006704595.2	298	NZ_CP083367.1	Plasmid	ANT(3'')	aminoglycoside antibiotic	antibiotic inactivation	aadA10	Acquired	Human	Respiratory	USA
GCF_015734325.1	2698	NZ_JADSVT010000026.1	Chromosome	ANT(3'')	aminoglycoside antibiotic	antibiotic inactivation	aadA10	Acquired	Human	Respiratory	USA
GCF_018027095.1	155	NZ_JAGEYN010000137.1	Chromosome	ANT(3'')	aminoglycoside antibiotic	antibiotic inactivation	aadA10	Acquired	Human		USA
GCF_018027175.1	155	NZ_JAGEYO010000146.1	Chromosome	ANT(3'')	aminoglycoside antibiotic	antibiotic inactivation	aadA10	Acquired	Human		USA
GCF_018027085.1	155	NZ_JAGEYP010000140.1	Chromosome	ANT(3'')	aminoglycoside antibiotic	antibiotic inactivation	aadA10	Acquired	Human		USA
GCF_019165145.1	253	NZ_JAHTGF010000086.1	Chromosome	ANT(3'')	aminoglycoside antibiotic	antibiotic inactivation	aadA10	Acquired	Human	Blood	USA
GCF_025662355.1	179	NZ_JAOVBC010000010.1	Chromosome	ANT(3'')	aminoglycoside antibiotic	antibiotic inactivation	aadA10	Acquired	Human		USA
GCF_025661675.1	179	NZ_JAOVCL010000010.1	Chromosome	ANT(3'')	aminoglycoside antibiotic	antibiotic inactivation	aadA10	Acquired	Human		USA
GCF_025661435.1	179	NZ_JAOVCV010000005.1	Chromosome	ANT(3'')	aminoglycoside antibiotic	antibiotic inactivation	aadA10	Acquired	Human		USA
GCF_025661075.1	179	NZ_JAOVDQ010000010.1	Chromosome	ANT(3'')	aminoglycoside antibiotic	antibiotic inactivation	aadA10	Acquired	Human		USA
GCF_002211545.1	308	NZ_MJMC01000004.1	Chromosome	ANT(3'')	aminoglycoside antibiotic	antibiotic inactivation	aadA10	Acquired	Human		Germany
GCF_002193905.1	179	NZ_NIPF01000010.1	Chromosome	ANT(3'')	aminoglycoside antibiotic	antibiotic inactivation	aadA10	Acquired			USA
GCF_003186455.1	308	NZ_QHLT01000414.1	Chromosome	ANT(3'')	aminoglycoside antibiotic	antibiotic inactivation	aadA10	Acquired	Human		Brazil
GCF_003410905.2	298	NZ_QVBI02000044.1	Chromosome	ANT(3'')	aminoglycoside antibiotic	antibiotic inactivation	aadA10	Acquired	Human	Blood	USA
GCF_003411245.2	298	NZ_QVCN02000106.1	Chromosome	ANT(3'')	aminoglycoside antibiotic	antibiotic inactivation	aadA10	Acquired	Human	Blood	USA
GCF_003411885.2	298	NZ_QVDF02000118.1	Chromosome	ANT(3'')	aminoglycoside antibiotic	antibiotic inactivation	aadA10	Acquired	Human	Blood	USA
GCF_006704245.1	298	NZ_VIGZ01000065.1	Chromosome	ANT(3'')	aminoglycoside antibiotic	antibiotic inactivation	aadA10	Acquired	Human	Blood	USA
GCF_006704255.1	298	NZ_VIHA01000064.1	Chromosome	ANT(3'')	aminoglycoside antibiotic	antibiotic inactivation	aadA10	Acquired	Human	Respiratory	USA
GCF_006704275.1	298	NZ_VIHC01000066.1	Chromosome	ANT(3'')	aminoglycoside antibiotic	antibiotic inactivation	aadA10	Acquired	Human	Respiratory	USA
GCF_006704495.1	298	NZ_VIHJ01000074.1	Chromosome	ANT(3'')	aminoglycoside antibiotic	antibiotic inactivation	aadA10	Acquired	Human	Urine	USA
GCF_006704465.1	298	NZ_VIHK01000064.1	Chromosome	ANT(3'')	aminoglycoside antibiotic	antibiotic inactivation	aadA10	Acquired	Human		USA
GCF_006704475.1	298	NZ_VIHL01000071.1	Chromosome	ANT(3'')	aminoglycoside antibiotic	antibiotic inactivation	aadA10	Acquired	Human	Urine	USA
GCF_006704545.1	298	NZ_VIHN01000070.1	Chromosome	ANT(3'')	aminoglycoside antibiotic	antibiotic inactivation	aadA10	Acquired	Human	Blood	USA
GCF_006704555.1	298	NZ_VIHO01000064.1	Chromosome	ANT(3'')	aminoglycoside antibiotic	antibiotic inactivation	aadA10	Acquired	Human	Blood	USA
GCF_006704565.1	298	NZ_VIHP01000064.1	Chromosome	ANT(3'')	aminoglycoside antibiotic	antibiotic inactivation	aadA10	Acquired	Human	Respiratory	USA
GCF_006704575.1	298	NZ_VIHQ01000056.1	Chromosome	ANT(3'')	aminoglycoside antibiotic	antibiotic inactivation	aadA10	Acquired	Human	Respiratory	USA
GCF_900707075.1	-	NZ_CAADKC010001126.1	Chromosome	ANT(3'')	aminoglycoside antibiotic	antibiotic inactivation	aadA13	Acquired	Human		Spain
GCF_900707255.1	-	NZ_CAADKT010001646.1	Chromosome	ANT(3'')	aminoglycoside antibiotic	antibiotic inactivation	aadA13	Acquired	Human		Spain
GCF_900708115.1	175	NZ_CAADOB010000537.1	Chromosome	ANT(3'')	aminoglycoside antibiotic	antibiotic inactivation	aadA13	Acquired	Human		Spain
GCF_900708145.1	175	NZ_CAADOC010000768.1	Chromosome	ANT(3'')	aminoglycoside antibiotic	antibiotic inactivation	aadA13	Acquired	Human		Spain
GCF_900708135.1	175	NZ_CAADOE010000368.1	Chromosome	ANT(3'')	aminoglycoside antibiotic	antibiotic inactivation	aadA13	Acquired	Human		Spain
GCF_030122035.1	244	NZ_CP096951.1	Plasmid	ANT(3'')	aminoglycoside antibiotic	antibiotic inactivation	aadA13	Acquired	Human		China
GCF_030122135.1	1710	NZ_CP096963.1	Plasmid	ANT(3'')	aminoglycoside antibiotic	antibiotic inactivation	aadA13	Acquired	Human		China
GCF_030122155.1	1182	NZ_CP096964.1	Chromosome	ANT(3'')	aminoglycoside antibiotic	antibiotic inactivation	aadA13	Acquired	Human	Respiratory	China
GCF_011947185.1	316	NZ_JAATVZ010000073.1	Chromosome	ANT(3'')	aminoglycoside antibiotic	antibiotic inactivation	aadA13	Acquired	Human	Respiratory(CF)	Pakistan
GCF_014040825.1	175	NZ_JACEUY010000032.1	Chromosome	ANT(3'')	aminoglycoside antibiotic	antibiotic inactivation	aadA13	Acquired	Human	Respiratory	France
GCF_018439475.1	175	NZ_JAFHNN010000145.1	Chromosome	ANT(3'')	aminoglycoside antibiotic	antibiotic inactivation	aadA13	Acquired	Human	Intestine-related	Germany
GCF_018441815.1	175	NZ_JAFHXE010000244.1	Chromosome	ANT(3'')	aminoglycoside antibiotic	antibiotic inactivation	aadA13	Acquired	Human	Urine	Germany
GCF_029605975.1	316	NZ_JAKKNR010000085.1	Chromosome	ANT(3'')	aminoglycoside antibiotic	antibiotic inactivation	aadA13	Acquired	Human	Respiratory	Pakistan
GCF_021891895.1	175	NZ_JAKLAL010000058.1	Chromosome	ANT(3'')	aminoglycoside antibiotic	antibiotic inactivation	aadA13	Acquired	Human		Czech Republic
GCF_024519895.1	1418	NZ_JALKGK010000003.1	Chromosome	ANT(3'')	aminoglycoside antibiotic	antibiotic inactivation	aadA13	Acquired	Human		China
GCF_024519915.1	1418	NZ_JALKGL010000002.1	Chromosome	ANT(3'')	aminoglycoside antibiotic	antibiotic inactivation	aadA13	Acquired	Human		China
GCF_024519975.1	1418	NZ_JALKGM010000003.1	Chromosome	ANT(3'')	aminoglycoside antibiotic	antibiotic inactivation	aadA13	Acquired	Human		China
GCF_024520015.1	1418	NZ_JALKGN010000002.1	Chromosome	ANT(3'')	aminoglycoside antibiotic	antibiotic inactivation	aadA13	Acquired	Human		China
GCF_024520035.1	267	NZ_JALKGO010000006.1	Chromosome	ANT(3'')	aminoglycoside antibiotic	antibiotic inactivation	aadA13	Acquired	Human		China
GCF_024520095.1	1418	NZ_JALKGP010000003.1	Chromosome	ANT(3'')	aminoglycoside antibiotic	antibiotic inactivation	aadA13	Acquired	Human		China
GCF_024520155.1	1418	NZ_JALKGQ010000003.1	Chromosome	ANT(3'')	aminoglycoside antibiotic	antibiotic inactivation	aadA13	Acquired	Human		China
GCF_024520185.1	463	NZ_JALKGR010000004.1	Chromosome	ANT(3'')	aminoglycoside antibiotic	antibiotic inactivation	aadA13	Acquired	Human		China
GCF_024519955.1	1418	NZ_JALPNG010000006.1	Chromosome	ANT(3'')	aminoglycoside antibiotic	antibiotic inactivation	aadA13	Acquired	Human		China
GCF_024519995.1	1418	NZ_JALPNH010000019.1	Chromosome	ANT(3'')	aminoglycoside antibiotic	antibiotic inactivation	aadA13	Acquired	Human		China
GCF_024520055.1	1418	NZ_JALPNI010000006.1	Chromosome	ANT(3'')	aminoglycoside antibiotic	antibiotic inactivation	aadA13	Acquired	Human		China
GCF_024520075.1	1418	NZ_JALPNJ010000006.1	Chromosome	ANT(3'')	aminoglycoside antibiotic	antibiotic inactivation	aadA13	Acquired	Human		China
GCF_024520085.1	1418	NZ_JALPNK010000006.1	Chromosome	ANT(3'')	aminoglycoside antibiotic	antibiotic inactivation	aadA13	Acquired	Human		China
GCF_024520135.1	1418	NZ_JALPNL010000005.1	Chromosome	ANT(3'')	aminoglycoside antibiotic	antibiotic inactivation	aadA13	Acquired	Human		China
GCF_024520335.1	1418	NZ_JALPNM010000006.1	Chromosome	ANT(3'')	aminoglycoside antibiotic	antibiotic inactivation	aadA13	Acquired	Human		China
GCF_024520205.1	1418	NZ_JALPNN010000006.1	Chromosome	ANT(3'')	aminoglycoside antibiotic	antibiotic inactivation	aadA13	Acquired	Human		China
GCF_024520175.1	1418	NZ_JALPNO010000006.1	Chromosome	ANT(3'')	aminoglycoside antibiotic	antibiotic inactivation	aadA13	Acquired	Human		China
GCF_027583315.1	1182	NZ_JAMOGC010000009.1	Chromosome	ANT(3'')	aminoglycoside antibiotic	antibiotic inactivation	aadA13	Acquired	Human		China
GCF_027583325.1	1710	NZ_JAMOGD010000036.1	Chromosome	ANT(3'')	aminoglycoside antibiotic	antibiotic inactivation	aadA13	Acquired	Human		China
GCF_025798805.1	175	NZ_JAOXOQ010000006.1	Chromosome	ANT(3'')	aminoglycoside antibiotic	antibiotic inactivation	aadA13	Acquired	Human	Urine	France
GCF_025798805.1	175	NZ_JAOXOQ010000006.1	Chromosome	ANT(3'')	aminoglycoside antibiotic	antibiotic inactivation	aadA13	Acquired	Human	Urine	France
GCF_029870525.1	277	NZ_JAPCHR010000002.1	Chromosome	ANT(3'')	aminoglycoside antibiotic	antibiotic inactivation	aadA13	Acquired	Human	Respiratory	China
GCF_029870575.1	1418	NZ_JAPCHS010000011.1	Chromosome	ANT(3'')	aminoglycoside antibiotic	antibiotic inactivation	aadA13	Acquired	Human	Urine	China
GCF_027627035.1	175	NZ_JAPEVL010000001.1	Chromosome	ANT(3'')	aminoglycoside antibiotic	antibiotic inactivation	aadA13	Acquired	Human	Respiratory(CF)	United Kingdom
GCF_000790825.1	175	NZ_JTSY01000102.1	Chromosome	ANT(3'')	aminoglycoside antibiotic	antibiotic inactivation	aadA13	Acquired	Human	Urine	France
GCF_000796125.1	175	NZ_JTYO01000066.1	Chromosome	ANT(3'')	aminoglycoside antibiotic	antibiotic inactivation	aadA13	Acquired			France
GCF_001450265.1	235	NZ_LLOC01000199.1	Chromosome	ANT(3'')	aminoglycoside antibiotic	antibiotic inactivation	aadA13	Acquired			France
GCF_001451625.1	-	NZ_LLPT01000107.1	Chromosome	ANT(3'')	aminoglycoside antibiotic	antibiotic inactivation	aadA13	Acquired			USA
GCF_002135805.1	111	NZ_NFFO01000062.1	Chromosome	ANT(3'')	aminoglycoside antibiotic	antibiotic inactivation	aadA13	Acquired	Human	Blood	Italy
GCF_002135995.1	175	NZ_NFGB01000069.1	Chromosome	ANT(3'')	aminoglycoside antibiotic	antibiotic inactivation	aadA13	Acquired	Human	Blood	Italy
GCF_004349785.1	-	NZ_SCWI01000157.1	Chromosome	ANT(3'')	aminoglycoside antibiotic	antibiotic inactivation	aadA13	Acquired	Human		Italy
GCF_004349955.1	175	NZ_SCWX01000079.1	Chromosome	ANT(3'')	aminoglycoside antibiotic	antibiotic inactivation	aadA13	Acquired	Human		Italy
GCF_004350655.1	-	NZ_SCXZ01000221.1	Chromosome	ANT(3'')	aminoglycoside antibiotic	antibiotic inactivation	aadA13	Acquired	Human		Italy
GCF_004349455.1	-	NZ_SCYI01000152.1	Chromosome	ANT(3'')	aminoglycoside antibiotic	antibiotic inactivation	aadA13	Acquired	Human		Italy
GCF_004351305.1	-	NZ_SCYP01000021.1	Chromosome	ANT(3'')	aminoglycoside antibiotic	antibiotic inactivation	aadA13	Acquired	Human		Italy
GCF_004350875.1	1567	NZ_SCYR01000243.1	Chromosome	ANT(3'')	aminoglycoside antibiotic	antibiotic inactivation	aadA13	Acquired	Human		Italy
GCF_004350885.1	175	NZ_SCYT01000459.1	Chromosome	ANT(3'')	aminoglycoside antibiotic	antibiotic inactivation	aadA13	Acquired	Human		Italy
GCF_004351325.1	175	NZ_SCYU01000058.1	Chromosome	ANT(3'')	aminoglycoside antibiotic	antibiotic inactivation	aadA13	Acquired	Human		Italy
GCF_004351525.1	-	NZ_SCZJ01000493.1	Chromosome	ANT(3'')	aminoglycoside antibiotic	antibiotic inactivation	aadA13	Acquired	Human		Italy
GCF_004351035.1	-	NZ_SCZM01000755.1	Chromosome	ANT(3'')	aminoglycoside antibiotic	antibiotic inactivation	aadA13	Acquired	Human		Italy
GCF_004351615.1	-	NZ_SCZT01000698.1	Chromosome	ANT(3'')	aminoglycoside antibiotic	antibiotic inactivation	aadA13	Acquired	Human		Italy
GCF_004796065.1	-	NZ_SEHZ01000010.1	Chromosome	ANT(3'')	aminoglycoside antibiotic	antibiotic inactivation	aadA13	Acquired	Human		Italy
GCF_009299705.1	654	NZ_VMNS01000014.1	Chromosome	ANT(3'')	aminoglycoside antibiotic	antibiotic inactivation	aadA13	Acquired	Human		Lebanon
GCF_022341165.1	549	NZ_JAEMVX010000047.1	Chromosome	ANT(3'')	aminoglycoside antibiotic	antibiotic inactivation	aadA16	Acquired			Germany
GCF_025661265.1	1801	NZ_JAOVDF010000028.1	Chromosome	ANT(3'')	aminoglycoside antibiotic	antibiotic inactivation	aadA16	Acquired	Human		USA
GCF_025659035.1	1801	NZ_JAOVEE010000029.1	Chromosome	ANT(3'')	aminoglycoside antibiotic	antibiotic inactivation	aadA16	Acquired	Human		USA
GCF_025660805.1	1801	NZ_JAOVEG010000043.1	Chromosome	ANT(3'')	aminoglycoside antibiotic	antibiotic inactivation	aadA16	Acquired	Human		USA
GCF_025658815.1	1801	NZ_JAOVEH010000028.1	Chromosome	ANT(3'')	aminoglycoside antibiotic	antibiotic inactivation	aadA16	Acquired	Human		USA
GCF_025658825.1	1801	NZ_JAOVEI010000030.1	Chromosome	ANT(3'')	aminoglycoside antibiotic	antibiotic inactivation	aadA16	Acquired	Human		USA
GCF_025658715.1	1801	NZ_JAOVEJ010000031.1	Chromosome	ANT(3'')	aminoglycoside antibiotic	antibiotic inactivation	aadA16	Acquired	Human		USA
GCF_025658655.1	1801	NZ_JAOVEL010000028.1	Chromosome	ANT(3'')	aminoglycoside antibiotic	antibiotic inactivation	aadA16	Acquired	Human		USA
GCF_009497675.1	260	NZ_CP024630.1	Chromosome	ANT(3'')	aminoglycoside antibiotic	antibiotic inactivation	aadA4	Acquired	Animal	Mink	China
GCF_018986715.1	-	NZ_CP053390.1	Chromosome	ANT(3'')	aminoglycoside antibiotic	antibiotic inactivation	aadA4	Acquired	Human	Blood	China
GCF_016745155.1	244	NZ_CP054844.1	Chromosome	ANT(3'')	aminoglycoside antibiotic	antibiotic inactivation	aadA4	Acquired	Human	Respiratory	China
GCF_021184245.1	244	NZ_CP089236.1	Chromosome	ANT(3'')	aminoglycoside antibiotic	antibiotic inactivation	aadA4	Acquired	Human	Respiratory	China
GCF_027594985.1	260	NZ_CP096909.1	Chromosome	ANT(3'')	aminoglycoside antibiotic	antibiotic inactivation	aadA4	Acquired	Human	Respiratory	China
GCF_030121935.1	244	NZ_CP096942.1	Chromosome	ANT(3'')	aminoglycoside antibiotic	antibiotic inactivation	aadA4	Acquired	Human	Respiratory	China
GCF_016836585.1	235	NZ_JAFCHE010000015.1	Chromosome	ANT(3'')	aminoglycoside antibiotic	antibiotic inactivation	aadA4	Acquired	Human	Respiratory	India
GCF_025236665.1	260	NZ_JAJUSE010000112.1	Chromosome	ANT(3'')	aminoglycoside antibiotic	antibiotic inactivation	aadA4	Acquired	Human	Ear	China
GCF_023928045.1	175	NZ_JALIYC010000092.1	Chromosome	ANT(3'')	aminoglycoside antibiotic	antibiotic inactivation	aadA4	Acquired	Human	Respiratory	United Kingdom
GCF_023932405.1	175	NZ_JALIYD010000045.1	Chromosome	ANT(3'')	aminoglycoside antibiotic	antibiotic inactivation	aadA4	Acquired	Human	Respiratory	United Kingdom
GCF_023932415.1	175	NZ_JALIYE010000001.1	Chromosome	ANT(3'')	aminoglycoside antibiotic	antibiotic inactivation	aadA4	Acquired	Human	Respiratory	United Kingdom
GCF_023932305.1	175	NZ_JALIYG010000025.1	Chromosome	ANT(3'')	aminoglycoside antibiotic	antibiotic inactivation	aadA4	Acquired	Human	Respiratory	United Kingdom
GCF_023927915.1	175	NZ_JALIYJ010000027.1	Chromosome	ANT(3'')	aminoglycoside antibiotic	antibiotic inactivation	aadA4	Acquired	Human	Respiratory	United Kingdom
GCF_023927965.1	175	NZ_JALIYK010000061.1	Chromosome	ANT(3'')	aminoglycoside antibiotic	antibiotic inactivation	aadA4	Acquired	Human	Respiratory	United Kingdom
GCF_023932245.1	175	NZ_JALIYL010000099.1	Chromosome	ANT(3'')	aminoglycoside antibiotic	antibiotic inactivation	aadA4	Acquired	Human	Respiratory	United Kingdom
GCF_023932245.1	175	NZ_JALIYL010000099.1	Chromosome	ANT(3'')	aminoglycoside antibiotic	antibiotic inactivation	aadA4	Acquired	Human	Respiratory	United Kingdom
GCF_023932215.1	175	NZ_JALIYM010000085.1	Chromosome	ANT(3'')	aminoglycoside antibiotic	antibiotic inactivation	aadA4	Acquired	Human	Respiratory	United Kingdom
GCF_023927925.1	175	NZ_JALIYN010000042.1	Chromosome	ANT(3'')	aminoglycoside antibiotic	antibiotic inactivation	aadA4	Acquired	Human	Respiratory	United Kingdom
GCF_023927905.1	175	NZ_JALIYO010000107.1	Chromosome	ANT(3'')	aminoglycoside antibiotic	antibiotic inactivation	aadA4	Acquired	Human	Respiratory	United Kingdom
GCF_023927885.1	175	NZ_JALIYP010000071.1	Chromosome	ANT(3'')	aminoglycoside antibiotic	antibiotic inactivation	aadA4	Acquired	Human	Respiratory	United Kingdom
GCF_024520755.1	260	NZ_JALKHP010000086.1	Chromosome	ANT(3'')	aminoglycoside antibiotic	antibiotic inactivation	aadA4	Acquired	Human		China
GCF_027583535.1	244	NZ_JAMOGM010000038.1	Chromosome	ANT(3'')	aminoglycoside antibiotic	antibiotic inactivation	aadA4	Acquired	Human	Respiratory	China
GCF_027583515.1	244	NZ_JAMOGN010000014.1	Chromosome	ANT(3'')	aminoglycoside antibiotic	antibiotic inactivation	aadA4	Acquired	Human		China
GCF_027583575.1	244	NZ_JAMOGO010000011.1	Chromosome	ANT(3'')	aminoglycoside antibiotic	antibiotic inactivation	aadA4	Acquired	Human	Respiratory	China
GCF_027583525.1	244	NZ_JAMOGP010000036.1	Chromosome	ANT(3'')	aminoglycoside antibiotic	antibiotic inactivation	aadA4	Acquired	Human	Respiratory	China
GCF_027583585.1	244	NZ_JAMOGQ010000034.1	Chromosome	ANT(3'')	aminoglycoside antibiotic	antibiotic inactivation	aadA4	Acquired	Human	Respiratory	China
GCF_027583615.1	244	NZ_JAMOGR010000030.1	Chromosome	ANT(3'')	aminoglycoside antibiotic	antibiotic inactivation	aadA4	Acquired	Human	Respiratory	China
GCF_027583735.1	244	NZ_JAMOGS010000030.1	Chromosome	ANT(3'')	aminoglycoside antibiotic	antibiotic inactivation	aadA4	Acquired	Human	Respiratory	China
GCF_027583635.1	244	NZ_JAMOGT010000034.1	Chromosome	ANT(3'')	aminoglycoside antibiotic	antibiotic inactivation	aadA4	Acquired	Human	Respiratory	China
GCF_029954795.1	244	NZ_JAPCVA010000035.1	Chromosome	ANT(3'')	aminoglycoside antibiotic	antibiotic inactivation	aadA4	Acquired	Human	Respiratory	China
GCF_029954855.1	244	NZ_JAPCVD010000035.1	Chromosome	ANT(3'')	aminoglycoside antibiotic	antibiotic inactivation	aadA4	Acquired	Human	Respiratory	China
GCF_000791545.1	621	NZ_JTQQ01000107.1	Chromosome	ANT(3'')	aminoglycoside antibiotic	antibiotic inactivation	aadA4	Acquired	Human	Urine	Argentina
GCF_000791485.1	253	NZ_JTQT01000068.1	Chromosome	ANT(3'')	aminoglycoside antibiotic	antibiotic inactivation	aadA4	Acquired			Argentina
GCF_000793785.1	621	NZ_JTRE01000015.1	Chromosome	ANT(3'')	aminoglycoside antibiotic	antibiotic inactivation	aadA4	Acquired			France
GCF_001086655.1	235	NZ_LFMO01000011.1	Chromosome	ANT(3'')	aminoglycoside antibiotic	antibiotic inactivation	aadA4	Acquired	Human		USA
GCF_001086735.1	235	NZ_LFMQ01000014.1	Chromosome	ANT(3'')	aminoglycoside antibiotic	antibiotic inactivation	aadA4	Acquired	Human		USA
GCF_001086745.1	235	NZ_LFMS01000010.1	Chromosome	ANT(3'')	aminoglycoside antibiotic	antibiotic inactivation	aadA4	Acquired	Human		USA
GCF_001086805.1	235	NZ_LFMT01000001.1	Chromosome	ANT(3'')	aminoglycoside antibiotic	antibiotic inactivation	aadA4	Acquired	Human		USA
GCF_001086645.1	235	NZ_LFMU01000010.1	Chromosome	ANT(3'')	aminoglycoside antibiotic	antibiotic inactivation	aadA4	Acquired	Human		USA
GCF_001450065.1	357	NZ_LLNO01000012.1	Chromosome	ANT(3'')	aminoglycoside antibiotic	antibiotic inactivation	aadA4	Acquired			France
GCF_023656185.1	395	NZ_SNVU01000086.1	Chromosome	ANT(3'')	aminoglycoside antibiotic	antibiotic inactivation	aadA4	Acquired	Human	Respiratory(CF)	Netherlands
GCF_000223925.1	277	NZ_AFXI01000001.1	Chromosome	ANT(3'')	aminoglycoside antibiotic	antibiotic inactivation	aadA7	Acquired
GCF_000223945.1	277	NZ_AFXJ01000001.1	Chromosome	ANT(3'')	aminoglycoside antibiotic	antibiotic inactivation	aadA7	Acquired
GCF_000223965.1	277	NZ_AFXK01000001.1	Chromosome	ANT(3'')	aminoglycoside antibiotic	antibiotic inactivation	aadA7	Acquired
GCF_001870265.1	277	NZ_CP014999.1	Chromosome	ANT(3'')	aminoglycoside antibiotic	antibiotic inactivation	aadA7	Acquired	Human	Respiratory	Brazil
GCF_001792835.1	277	NZ_CP015001.1	Chromosome	ANT(3'')	aminoglycoside antibiotic	antibiotic inactivation	aadA7	Acquired	Human	Urine	Brazil
GCF_001792855.1	277	NZ_CP015002.1	Chromosome	ANT(3'')	aminoglycoside antibiotic	antibiotic inactivation	aadA7	Acquired	Human	Respiratory	Brazil
GCF_001792875.1	277	NZ_CP015003.1	Chromosome	ANT(3'')	aminoglycoside antibiotic	antibiotic inactivation	aadA7	Acquired	Human	Blood	Brazil
GCF_000763245.3	277	NZ_CP021380.2	Chromosome	ANT(3'')	aminoglycoside antibiotic	antibiotic inactivation	aadA7	Acquired	Human		Brazil
GCF_018598285.3	277	NZ_CP086064.1	Chromosome	ANT(3'')	aminoglycoside antibiotic	antibiotic inactivation	aadA7	Acquired	Human	Respiratory	Brazil
GCF_027595025.1	253	NZ_CP096913.1	Chromosome	ANT(3'')	aminoglycoside antibiotic	antibiotic inactivation	aadA7	Acquired	Human		China
GCF_029961525.1	1619	NZ_CP124646.1	Chromosome	ANT(3'')	aminoglycoside antibiotic	antibiotic inactivation	aadA7	Acquired	Human	wound	USA
GCF_900147425.1	253	NZ_FRTJ01000190.1	Chromosome	ANT(3'')	aminoglycoside antibiotic	antibiotic inactivation	aadA7	Acquired
GCF_900147415.1	253	NZ_FRTM01000410.1	Chromosome	ANT(3'')	aminoglycoside antibiotic	antibiotic inactivation	aadA7	Acquired
GCF_900147435.1	253	NZ_FRTO01000314.1	Chromosome	ANT(3'')	aminoglycoside antibiotic	antibiotic inactivation	aadA7	Acquired
GCF_015317345.1	253	NZ_JABDUD010000055.1	Chromosome	ANT(3'')	aminoglycoside antibiotic	antibiotic inactivation	aadA7	Acquired	Human	Abdomen	Portugal
GCF_015317675.1	-	NZ_JABDUR010000893.1	Chromosome	ANT(3'')	aminoglycoside antibiotic	antibiotic inactivation	aadA7	Acquired	Human	Abdomen	Portugal
GCF_014040885.1	253	NZ_JACEVD010000034.1	Chromosome	ANT(3'')	aminoglycoside antibiotic	antibiotic inactivation	aadA7	Acquired	Human	Respiratory	France
GCF_026127185.1	155	NZ_JACYEX010000016.1	Chromosome	ANT(3'')	aminoglycoside antibiotic	antibiotic inactivation	aadA7	Acquired	Human		USA
GCF_016055785.1	277	NZ_JAECTS010000033.1	Chromosome	ANT(3'')	aminoglycoside antibiotic	antibiotic inactivation	aadA7	Acquired	Human	Blood	Brazil
GCF_016055845.1	277	NZ_JAECTT010000018.1	Chromosome	ANT(3'')	aminoglycoside antibiotic	antibiotic inactivation	aadA7	Acquired	Human	Blood	Brazil
GCF_017742175.1	381	NZ_JAGHMW010000022.1	Chromosome	ANT(3'')	aminoglycoside antibiotic	antibiotic inactivation	aadA7	Acquired	Human	Respiratory	Canada
GCF_028435745.1	253	NZ_JAGXMF010000138.1	Chromosome	ANT(3'')	aminoglycoside antibiotic	antibiotic inactivation	aadA7	Acquired	Human	Respiratory(CF)	Spain
GCF_028435695.1	253	NZ_JAGXMG010000100.1	Chromosome	ANT(3'')	aminoglycoside antibiotic	antibiotic inactivation	aadA7	Acquired	Human	Respiratory(CF)	Spain
GCF_028435645.1	-	NZ_JAGXMJ010000129.1	Chromosome	ANT(3'')	aminoglycoside antibiotic	antibiotic inactivation	aadA7	Acquired	Human	Respiratory(CF)	Spain
GCF_018476785.1	111	NZ_JAHCUV010000092.1	Chromosome	ANT(3'')	aminoglycoside antibiotic	antibiotic inactivation	aadA7	Acquired	Human	Urine	USA
GCF_018598245.2	277	NZ_JAHFYU020000062.1	Chromosome	ANT(3'')	aminoglycoside antibiotic	antibiotic inactivation	aadA7	Acquired	Human	Respiratory	Brazil
GCF_018598165.2	277	NZ_JAHFYV020000062.1	Chromosome	ANT(3'')	aminoglycoside antibiotic	antibiotic inactivation	aadA7	Acquired	Human	Respiratory	Brazil
GCF_019166995.1	155	NZ_JAHTDL010000007.1	Chromosome	ANT(3'')	aminoglycoside antibiotic	antibiotic inactivation	aadA7	Acquired	Human	Blood	USA
GCF_019166825.1	235	NZ_JAHTEA010000032.1	Chromosome	ANT(3'')	aminoglycoside antibiotic	antibiotic inactivation	aadA7	Acquired	Human	Blood	USA
GCF_019166725.1	155	NZ_JAHTFO010000009.1	Chromosome	ANT(3'')	aminoglycoside antibiotic	antibiotic inactivation	aadA7	Acquired	Human	Blood	USA
GCF_022424155.1	235	NZ_JAIPVO010000066.1	Chromosome	ANT(3'')	aminoglycoside antibiotic	antibiotic inactivation	aadA7	Acquired	Human		Brazil
GCF_021391255.1	277	NZ_JRZY01000061.1	Chromosome	ANT(3'')	aminoglycoside antibiotic	antibiotic inactivation	aadA7	Acquired	Human	Urine	Brazil
GCF_000791205.1	277	NZ_JTRS01000073.1	Chromosome	ANT(3'')	aminoglycoside antibiotic	antibiotic inactivation	aadA7	Acquired	Human	Respiratory	Brazil
GCF_000789905.1	277	NZ_JTUI01000085.1	Chromosome	ANT(3'')	aminoglycoside antibiotic	antibiotic inactivation	aadA7	Acquired	Human	Respiratory	Brazil
GCF_000795265.1	277	NZ_JTVM01000052.1	Chromosome	ANT(3'')	aminoglycoside antibiotic	antibiotic inactivation	aadA7	Acquired			Brazil
GCF_000795235.1	277	NZ_JTVN01000057.1	Chromosome	ANT(3'')	aminoglycoside antibiotic	antibiotic inactivation	aadA7	Acquired	Human	Urine	Brazil
GCF_000795205.1	277	NZ_JTVP01000072.1	Chromosome	ANT(3'')	aminoglycoside antibiotic	antibiotic inactivation	aadA7	Acquired	Human	Urine	Brazil
GCF_001451565.1	277	NZ_LLPQ01000027.1	Chromosome	ANT(3'')	aminoglycoside antibiotic	antibiotic inactivation	aadA7	Acquired			USA
GCF_001452135.1	277	NZ_LLRG01000034.1	Chromosome	ANT(3'')	aminoglycoside antibiotic	antibiotic inactivation	aadA7	Acquired			USA
GCF_001452215.1	253	NZ_LLRM01000084.1	Chromosome	ANT(3'')	aminoglycoside antibiotic	antibiotic inactivation	aadA7	Acquired			USA
GCF_001452255.1	277	NZ_LLRO01000038.1	Chromosome	ANT(3'')	aminoglycoside antibiotic	antibiotic inactivation	aadA7	Acquired			USA
GCF_001802735.1	277	NZ_LVWC01000001.1	Chromosome	ANT(3'')	aminoglycoside antibiotic	antibiotic inactivation	aadA7	Acquired	Human	Blood	Brazil
GCF_001806505.1	277	NZ_LVXB01000001.1	Chromosome	ANT(3'')	aminoglycoside antibiotic	antibiotic inactivation	aadA7	Acquired	Human	Blood	Brazil
GCF_001875185.1	277	NZ_MPBU01000007.1	Chromosome	ANT(3'')	aminoglycoside antibiotic	antibiotic inactivation	aadA7	Acquired
GCF_001909675.1	235	NZ_MPVK01000080.1	Chromosome	ANT(3'')	aminoglycoside antibiotic	antibiotic inactivation	aadA7	Acquired	Human
GCF_003834195.1	277	NZ_NSNW01000031.1	Chromosome	ANT(3'')	aminoglycoside antibiotic	antibiotic inactivation	aadA7	Acquired	Human		Brazil
GCF_003833865.1	277	NZ_NSNX01000028.1	Chromosome	ANT(3'')	aminoglycoside antibiotic	antibiotic inactivation	aadA7	Acquired	Human		Brazil
GCF_003834225.1	-	NZ_NSNY01000028.1	Chromosome	ANT(3'')	aminoglycoside antibiotic	antibiotic inactivation	aadA7	Acquired	Human		Brazil
GCF_003833885.1	277	NZ_NSNZ01000030.1	Chromosome	ANT(3'')	aminoglycoside antibiotic	antibiotic inactivation	aadA7	Acquired	Human		Brazil
GCF_003834135.1	277	NZ_NSOA01000033.1	Chromosome	ANT(3'')	aminoglycoside antibiotic	antibiotic inactivation	aadA7	Acquired	Human		Brazil
GCF_003834265.1	277	NZ_NSOB01000029.1	Chromosome	ANT(3'')	aminoglycoside antibiotic	antibiotic inactivation	aadA7	Acquired	Human		Brazil
GCF_002835765.1	277	NZ_PHSS01000058.1	Chromosome	ANT(3'')	aminoglycoside antibiotic	antibiotic inactivation	aadA7	Acquired	Environment	Fresh water-related	Brazil
GCF_002835725.1	277	NZ_PHST01000113.1	Chromosome	ANT(3'')	aminoglycoside antibiotic	antibiotic inactivation	aadA7	Acquired	Environment	Fresh water-related	Brazil
GCF_003204235.1	277	NZ_QJOX01000189.1	Chromosome	ANT(3'')	aminoglycoside antibiotic	antibiotic inactivation	aadA7	Acquired	Human	Blood	Brazil
GCF_003204355.1	277	NZ_QJOZ01000122.1	Chromosome	ANT(3'')	aminoglycoside antibiotic	antibiotic inactivation	aadA7	Acquired	Human	Intestine-related	Brazil
GCF_003204365.1	277	NZ_QJPA01000274.1	Chromosome	ANT(3'')	aminoglycoside antibiotic	antibiotic inactivation	aadA7	Acquired	Human	Blood	Brazil
GCF_003204425.1	277	NZ_QJPC01000139.1	Chromosome	ANT(3'')	aminoglycoside antibiotic	antibiotic inactivation	aadA7	Acquired	Human	Blood	Brazil
GCF_003204435.1	277	NZ_QJPD01000141.1	Chromosome	ANT(3'')	aminoglycoside antibiotic	antibiotic inactivation	aadA7	Acquired	Human	Blood	Brazil
GCF_003204975.1	277	NZ_QJPE01000248.1	Chromosome	ANT(3'')	aminoglycoside antibiotic	antibiotic inactivation	aadA7	Acquired	Human	Blood	Brazil
GCF_003204485.1	277	NZ_QJPF01000185.1	Chromosome	ANT(3'')	aminoglycoside antibiotic	antibiotic inactivation	aadA7	Acquired	Human	Blood	Brazil
GCF_003204515.1	277	NZ_QJPG01000228.1	Chromosome	ANT(3'')	aminoglycoside antibiotic	antibiotic inactivation	aadA7	Acquired	Human	Blood	Brazil
GCF_003324405.1	111	NZ_QMGI01000002.1	Chromosome	ANT(3'')	aminoglycoside antibiotic	antibiotic inactivation	aadA7	Acquired
GCF_003325585.1	235	NZ_QOQY01000380.1	Chromosome	ANT(3'')	aminoglycoside antibiotic	antibiotic inactivation	aadA7	Acquired	Human	etc	Brazil
GCF_003633245.1	253	NZ_QZYF01000078.1	Chromosome	ANT(3'')	aminoglycoside antibiotic	antibiotic inactivation	aadA7	Acquired	Human		Estonia
GCF_003632465.1	253	NZ_QZYG01000172.1	Chromosome	ANT(3'')	aminoglycoside antibiotic	antibiotic inactivation	aadA7	Acquired	Human		Estonia
GCF_003863815.1	2010	NZ_RRBK01000156.1	Chromosome	ANT(3'')	aminoglycoside antibiotic	antibiotic inactivation	aadA7	Acquired	Human	Respiratory(CF)	United Kingdom
GCF_003863585.1	2010	NZ_RRBL01000060.1	Chromosome	ANT(3'')	aminoglycoside antibiotic	antibiotic inactivation	aadA7	Acquired	Human	Respiratory(CF)	United Kingdom
GCF_003863785.1	2010	NZ_RRBM01000065.1	Chromosome	ANT(3'')	aminoglycoside antibiotic	antibiotic inactivation	aadA7	Acquired	Human	Respiratory(CF)	United Kingdom
GCF_003968125.1	381	NZ_RXTF01000047.1	Chromosome	ANT(3'')	aminoglycoside antibiotic	antibiotic inactivation	aadA7	Acquired	Human	wound	USA
GCF_004146325.1	277	NZ_SELB01000057.1	Chromosome	ANT(3'')	aminoglycoside antibiotic	antibiotic inactivation	aadA7	Acquired	Human	Urine	Brazil
GCF_004145785.1	277	NZ_SELC01000043.1	Chromosome	ANT(3'')	aminoglycoside antibiotic	antibiotic inactivation	aadA7	Acquired	Human		Brazil
GCF_004152825.1	277	NZ_SEME01000085.1	Chromosome	ANT(3'')	aminoglycoside antibiotic	antibiotic inactivation	aadA7	Acquired	Human	Urine	Brazil
GCF_004152855.1	277	NZ_SEMF01000056.1	Chromosome	ANT(3'')	aminoglycoside antibiotic	antibiotic inactivation	aadA7	Acquired	Human	Urine	Brazil
GCF_004785835.1	277	NZ_SRPL01000063.1	Chromosome	ANT(3'')	aminoglycoside antibiotic	antibiotic inactivation	aadA7	Acquired	Human		Brazil
GCF_004785815.1	277	NZ_SRPM01000059.1	Chromosome	ANT(3'')	aminoglycoside antibiotic	antibiotic inactivation	aadA7	Acquired	Human		Brazil
GCF_900455535.1	277	NZ_UAUD01000015.1	Chromosome	ANT(3'')	aminoglycoside antibiotic	antibiotic inactivation	aadA7	Acquired	Human	Respiratory	United Kingdom
GCF_009901795.1	277	NZ_VKOE01000041.1	Chromosome	ANT(3'')	aminoglycoside antibiotic	antibiotic inactivation	aadA7	Acquired	Human	Intestine-related	Brazil
GCF_008693305.1	253	NZ_VXKW01000052.1	Chromosome	ANT(3'')	aminoglycoside antibiotic	antibiotic inactivation	aadA7	Acquired	Environment	Fresh water-related	South Africa
GCF_008802505.1	155	NZ_VZIN01000016.1	Chromosome	ANT(3'')	aminoglycoside antibiotic	antibiotic inactivation	aadA7	Acquired	Human		USA
GCF_019400855.1	277	NZ_WTXS01000145.1	Plasmid	ANT(3'')	aminoglycoside antibiotic	antibiotic inactivation	aadA7	Acquired	Human	Respiratory	Brazil
GCF_030186385.1	111	NZ_JARTST010000460.1	Chromosome	ANT(3'')	aminoglycoside antibiotic	antibiotic inactivation	aadA9	Acquired	Human	bone/skin/soft tissue	Australia
GCF_002136455.1	235	NZ_NFGC01000121.1	Chromosome	ANT(3'')	aminoglycoside antibiotic	antibiotic inactivation	aadA9	Acquired	Human	Respiratory	Italy
GCF_003055485.1	235	NZ_QBEF01000049.1	Chromosome	ANT(3'')	aminoglycoside antibiotic	antibiotic inactivation	aadA9	Acquired	Human	Respiratory	Brazil
GCF_001374095.1	2730	NZ_CUXW01000050.1	Chromosome	ATP-binding cassette (ABC) antibiotic efflux pump	MDR	antibiotic efflux	abcA	Acquired
GCF_001374035.1	2730	NZ_CUXX01000012.1	Chromosome	ATP-binding cassette (ABC) antibiotic efflux pump	MDR	antibiotic efflux	abcA	Acquired
GCF_001374135.1	2730	NZ_CUXY01000095.1	Chromosome	ATP-binding cassette (ABC) antibiotic efflux pump	MDR	antibiotic efflux	abcA	Acquired
GCF_003968955.1	347	NZ_RXUA01000010.1	Chromosome	ATP-binding cassette (ABC) antibiotic efflux pump	MDR	antibiotic efflux	abcA	Acquired	Human	Urine	USA
GCF_008629795.1	313	NZ_VWQD01000974.1	Chromosome	multidrug and toxic compound extrusion (MATE) transporter	MDR	antibiotic efflux	abeM	Acquired	Human	Blood	China
GCF_008629865.1	-	NZ_VWQH01000110.1	Chromosome	multidrug and toxic compound extrusion (MATE) transporter	MDR	antibiotic efflux	abeM	Acquired	Human	Respiratory	China
GCF_008629905.1	319	NZ_VWQJ01000877.1	Chromosome	multidrug and toxic compound extrusion (MATE) transporter	MDR	antibiotic efflux	abeM	Acquired	Human	Respiratory	China
GCF_008629905.1	319	NZ_VWQJ01000679.1	Chromosome	small multidrug resistance (SMR) antibiotic efflux pump	MDR	antibiotic efflux	abeS	Acquired	Human	Respiratory	China
GCF_014076625.1	635	NZ_JACGTC010000049.1	Chromosome	ACC beta-lactamase	lactam	antibiotic inactivation	ACC-3	Acquired	Environment	etc	India
GCF_022341065.1	270	NZ_JAIWRG010000309.1	Chromosome	major facilitator superfamily (MFS) antibiotic efflux pump	phosphonic acid antibiotic	antibiotic efflux	Acinetobacter baumannii AbaF	Acquired	Human	Respiratory	China
GCF_003954555.1	357	NZ_RWWK01000203.1	Chromosome	major facilitator superfamily (MFS) antibiotic efflux pump	phosphonic acid antibiotic	antibiotic efflux	Acinetobacter baumannii AbaF	Acquired
GCF_008629865.1	-	NZ_VWQH01000139.1	Chromosome	major facilitator superfamily (MFS) antibiotic efflux pump	phosphonic acid antibiotic	antibiotic efflux	Acinetobacter baumannii AbaF	Acquired	Human	Respiratory	China
GCF_008632665.1	277	NZ_VWQI01000972.1	Chromosome	major facilitator superfamily (MFS) antibiotic efflux pump	phosphonic acid antibiotic	antibiotic efflux	Acinetobacter baumannii AbaF	Acquired	Human	Respiratory	China
GCF_900707565.1	175	NZ_CAADLY010000304.1	Chromosome	major facilitator superfamily (MFS) antibiotic efflux pump	fluoroquinolone antibiotic	antibiotic efflux	Acinetobacter baumannii AbaQ	Acquired	Human		Spain
GCF_002927165.1	-	NZ_JPFC01000001.1	Chromosome	major facilitator superfamily (MFS) antibiotic efflux pump	fluoroquinolone antibiotic	antibiotic efflux	Acinetobacter baumannii AbaQ	Acquired	Human	Urine	USA
GCF_004350515.1	-	NZ_SCXI01000010.1	Chromosome	major facilitator superfamily (MFS) antibiotic efflux pump	fluoroquinolone antibiotic	antibiotic efflux	Acinetobacter baumannii AbaQ	Acquired	Human		Italy
GCF_004351755.1	235	NZ_SDAA01000335.1	Chromosome	major facilitator superfamily (MFS) antibiotic efflux pump	fluoroquinolone antibiotic	antibiotic efflux	Acinetobacter baumannii AbaQ	Acquired	Human		Italy
GCF_008630045.1	2100	NZ_VWQM01000561.1	Chromosome	major facilitator superfamily (MFS) antibiotic efflux pump	fluoroquinolone antibiotic	antibiotic efflux	Acinetobacter baumannii AbaQ	Acquired	Human	Urine	China
GCF_026126485.1	235	NZ_JACYDO010000332.1	Chromosome	major facilitator superfamily (MFS) antibiotic efflux pump	MDR	antibiotic efflux	Acinetobacter baumannii AmvA	Acquired	Human		USA
GCF_008629915.1	313	NZ_VWQL01000775.1	Chromosome	major facilitator superfamily (MFS) antibiotic efflux pump	MDR	antibiotic efflux	Acinetobacter baumannii AmvA	Acquired	Human	Respiratory	China
GCF_022341065.1	270	NZ_JAIWRG010000377.1	Chromosome	resistance-nodulation-cell division (RND) antibiotic efflux pump	MDR	antibiotic efflux	acrB	Acquired	Human	Respiratory	China
GCF_022424605.1	155	NZ_JAKRJY010000127.1	Chromosome	resistance-nodulation-cell division (RND) antibiotic efflux pump	MDR	antibiotic efflux	acrB	Acquired			Russia
GCF_003630985.1	260	NZ_RABX01000413.1	Chromosome	resistance-nodulation-cell division (RND) antibiotic efflux pump	MDR	antibiotic efflux	acrB	Acquired	Human		Estonia
GCF_003630285.1	1239	NZ_RADG01000260.1	Chromosome	resistance-nodulation-cell division (RND) antibiotic efflux pump	MDR	antibiotic efflux	acrB	Acquired	Animal	dog	Estonia
GCF_003629675.1	1049	NZ_RAEL01000315.1	Chromosome	resistance-nodulation-cell division (RND) antibiotic efflux pump	MDR	antibiotic efflux	acrB	Acquired	Animal	elephant	Estonia
GCF_008629875.1	244	NZ_VWQF01001852.1	Chromosome	resistance-nodulation-cell division (RND) antibiotic efflux pump	MDR	antibiotic efflux	acrB	Acquired	Human	Respiratory	China
GCF_019281675.1	390	NZ_JAHVNC010000109.1	Chromosome	resistance-nodulation-cell division (RND) antibiotic efflux pump	aminoglycoside antibiotic	antibiotic efflux	acrD	Acquired	Human		USA
GCF_025697305.1	3729	NZ_JAHWAG010000002.1	Chromosome	resistance-nodulation-cell division (RND) antibiotic efflux pump	aminoglycoside antibiotic	antibiotic efflux	acrD	Acquired	Human		Saudi Arabia
GCF_019429705.1	654	NZ_JAHXZT010000577.1	Chromosome	resistance-nodulation-cell division (RND) antibiotic efflux pump	aminoglycoside antibiotic	antibiotic efflux	acrD	Acquired	Human	Respiratory	Russia
GCF_030024705.1	773	NZ_JASEZM010000249.1	Chromosome	resistance-nodulation-cell division (RND) antibiotic efflux pump	aminoglycoside antibiotic	antibiotic efflux	acrD	Acquired	Human		Nigeria
GCF_003631355.1	2462	NZ_RABF01000365.1	Chromosome	resistance-nodulation-cell division (RND) antibiotic efflux pump	aminoglycoside antibiotic	antibiotic efflux	acrD	Acquired	Animal	dog	Estonia
GCF_003630355.2	162	NZ_RADD01000027.1	Chromosome	resistance-nodulation-cell division (RND) antibiotic efflux pump	aminoglycoside antibiotic	antibiotic efflux	acrD	Acquired			Estonia
GCF_900406825.1	646	NZ_OVCR01000117.1	Chromosome	resistance-nodulation-cell division (RND) antibiotic efflux pump	MDR	antibiotic efflux	AcrE	Acquired	Human	wound	Tanzania
GCF_003629815.1	274	NZ_RAED01000061.1	Chromosome	resistance-nodulation-cell division (RND) antibiotic efflux pump	MDR	antibiotic efflux	AcrE	Acquired	Animal	dog	Estonia
GCF_019429825.1	2592	NZ_JAHXZZ010000773.1	Chromosome	resistance-nodulation-cell division (RND) antibiotic efflux pump	MDR	antibiotic efflux	AcrF	Acquired	Human	Urine	Russia
GCF_022553155.1	12	NZ_JAJPNQ010000500.1	Chromosome	resistance-nodulation-cell division (RND) antibiotic efflux pump	MDR	antibiotic efflux	AcrF	Acquired	Human		Russia
GCF_003186505.1	245	NZ_QHLV01000713.1	Chromosome	resistance-nodulation-cell division (RND) antibiotic efflux pump	MDR	antibiotic efflux	AcrF	Acquired	Human	Blood	Brazil
GCF_003630435.1	2473	NZ_RACZ01000026.1	Chromosome	resistance-nodulation-cell division (RND) antibiotic efflux pump	MDR	antibiotic efflux	AcrF	Acquired	Human		Estonia
GCF_003628875.1	244	NZ_RAFY01000783.1	Chromosome	resistance-nodulation-cell division (RND) antibiotic efflux pump	MDR	antibiotic efflux	AcrF	Acquired	Human		Estonia
GCF_022424265.1	155	NZ_JAKRJF010000141.1	Chromosome	resistance-nodulation-cell division (RND) antibiotic efflux pump	MDR	antibiotic efflux	AcrS	Acquired			Russia
GCF_026624765.1	27	NZ_JAPNKW010000044.1	Chromosome	ADC beta-lactamases	lactam	antibiotic inactivation	ADC-8	Acquired	Environment	etc	France
GCF_019430435.1	244	NZ_JAHYBE010000447.1	Chromosome	resistance-nodulation-cell division (RND) antibiotic efflux pump	MDR	antibiotic efflux	adeA	Acquired	Human	Respiratory	Russia
GCF_008629795.1	313	NZ_VWQD01001292.1	Chromosome	resistance-nodulation-cell division (RND) antibiotic efflux pump	MDR	antibiotic efflux	adeA	Acquired	Human	Blood	China
GCF_008632685.1	319	NZ_VWQK01000386.1	Chromosome	resistance-nodulation-cell division (RND) antibiotic efflux pump	MDR	antibiotic efflux	adeA	Acquired	Human	Respiratory	China
GCF_008629955.1	316	NZ_VWQO01000106.1	Chromosome	resistance-nodulation-cell division (RND) antibiotic efflux pump	MDR	antibiotic efflux	adeA	Acquired	Human	Respiratory	China
GCF_001454825.1	111	NZ_LLVN01000151.1	Chromosome	resistance-nodulation-cell division (RND) antibiotic efflux pump	MDR	antibiotic efflux	adeB	Acquired	Human	Respiratory	Belgium
GCF_002325955.1	-	NZ_NQZA01000396.1	Chromosome	resistance-nodulation-cell division (RND) antibiotic efflux pump	MDR	antibiotic efflux	adeB	Acquired	Environment	Fresh water-related	USA
GCF_008629795.1	313	NZ_VWQD01001614.1	Chromosome	resistance-nodulation-cell division (RND) antibiotic efflux pump	MDR	antibiotic efflux	adeB	Acquired	Human	Blood	China
GCF_008629815.1	313	NZ_VWQE01001185.1	Chromosome	resistance-nodulation-cell division (RND) antibiotic efflux pump	MDR	antibiotic efflux	adeB	Acquired	Human	Abdomen	China
GCF_008629875.1	244	NZ_VWQF01000643.1	Chromosome	resistance-nodulation-cell division (RND) antibiotic efflux pump	MDR	antibiotic efflux	adeB	Acquired	Human	Respiratory	China
GCF_008629875.1	244	NZ_VWQF01001408.1	Chromosome	resistance-nodulation-cell division (RND) antibiotic efflux pump	MDR	antibiotic efflux	adeB	Acquired	Human	Respiratory	China
GCF_008632685.1	319	NZ_VWQK01000386.1	Chromosome	resistance-nodulation-cell division (RND) antibiotic efflux pump	MDR	antibiotic efflux	adeB	Acquired	Human	Respiratory	China
GCF_008629915.1	313	NZ_VWQL01000266.1	Chromosome	resistance-nodulation-cell division (RND) antibiotic efflux pump	MDR	antibiotic efflux	adeB	Acquired	Human	Respiratory	China
GCF_008629915.1	313	NZ_VWQL01000336.1	Chromosome	resistance-nodulation-cell division (RND) antibiotic efflux pump	MDR	antibiotic efflux	adeB	Acquired	Human	Respiratory	China
GCF_008629875.1	244	NZ_VWQF01001242.1	Chromosome	resistance-nodulation-cell division (RND) antibiotic efflux pump	MDR	antibiotic efflux	adeC	Acquired	Human	Respiratory	China
GCF_008629985.1	313	NZ_VWQP01000416.1	Chromosome	resistance-nodulation-cell division (RND) antibiotic efflux pump	MDR	antibiotic efflux	adeC	Acquired	Human	Abdomen	China
GCF_008632675.1	1403	NZ_VWQQ01000247.1	Chromosome	resistance-nodulation-cell division (RND) antibiotic efflux pump	MDR	antibiotic efflux	adeC	Acquired	Human	Respiratory	China
GCF_000017205.1	1195	NC_009656.1	Chromosome	resistance-nodulation-cell division (RND) antibiotic efflux pump	MDR	antibiotic efflux	adeF	Acquired
GCF_000026645.1	146	NC_011770.1	Chromosome	resistance-nodulation-cell division (RND) antibiotic efflux pump	MDR	antibiotic efflux	adeF	Acquired
GCF_000026645.1	146	NC_011770.1	Chromosome	resistance-nodulation-cell division (RND) antibiotic efflux pump	MDR	antibiotic efflux	adeF	Acquired
GCF_000508765.1	146	NC_023066.1	Chromosome	resistance-nodulation-cell division (RND) antibiotic efflux pump	MDR	antibiotic efflux	adeF	Acquired
GCF_000508765.1	146	NC_023066.1	Chromosome	resistance-nodulation-cell division (RND) antibiotic efflux pump	MDR	antibiotic efflux	adeF	Acquired
GCF_000510305.1	299	NC_023149.1	Chromosome	resistance-nodulation-cell division (RND) antibiotic efflux pump	MDR	antibiotic efflux	adeF	Acquired	Human	Respiratory(CF)
GCF_000220025.3	-	NZ_AFNF01000605.1	Chromosome	resistance-nodulation-cell division (RND) antibiotic efflux pump	MDR	antibiotic efflux	adeF	Acquired	Human	Respiratory(CF)
GCF_000297275.1	260	NZ_AKZD01000108.1	Chromosome	resistance-nodulation-cell division (RND) antibiotic efflux pump	MDR	antibiotic efflux	adeF	Acquired	Environment	Soil
GCF_000283055.1	267	NZ_ALIO01000005.1	Chromosome	resistance-nodulation-cell division (RND) antibiotic efflux pump	MDR	antibiotic efflux	adeF	Acquired	Environment	Soil	China
GCF_000283055.1	267	NZ_ALIO01000294.1	Chromosome	resistance-nodulation-cell division (RND) antibiotic efflux pump	MDR	antibiotic efflux	adeF	Acquired	Environment	Soil	China
GCF_000412295.1	439	NZ_ASQT01000143.1	Chromosome	resistance-nodulation-cell division (RND) antibiotic efflux pump	MDR	antibiotic efflux	adeF	Acquired
GCF_000412495.1	810	NZ_ASRA01000453.1	Chromosome	resistance-nodulation-cell division (RND) antibiotic efflux pump	MDR	antibiotic efflux	adeF	Acquired
GCF_000412535.1	132	NZ_ASRC01000140.1	Chromosome	resistance-nodulation-cell division (RND) antibiotic efflux pump	MDR	antibiotic efflux	adeF	Acquired
GCF_000412535.1	132	NZ_ASRC01000211.1	Chromosome	resistance-nodulation-cell division (RND) antibiotic efflux pump	MDR	antibiotic efflux	adeF	Acquired
GCF_000647655.1	549	NZ_ATAG01000457.1	Chromosome	resistance-nodulation-cell division (RND) antibiotic efflux pump	MDR	antibiotic efflux	adeF	Acquired	Environment	Fresh water-related	Mexico
GCF_000455705.1	252	NZ_ATAQ01000079.1	Chromosome	resistance-nodulation-cell division (RND) antibiotic efflux pump	MDR	antibiotic efflux	adeF	Acquired	Environment	etc	USA
GCF_000506165.1	2625	NZ_AWYJ01001266.1	Chromosome	resistance-nodulation-cell division (RND) antibiotic efflux pump	MDR	antibiotic efflux	adeF	Acquired	Human	Respiratory	Canada
GCF_000506005.1	2701	NZ_AWYK01001408.1	Chromosome	resistance-nodulation-cell division (RND) antibiotic efflux pump	MDR	antibiotic efflux	adeF	Acquired	Human	Respiratory	Canada
GCF_000506125.1	-	NZ_AWYM01000955.1	Chromosome	resistance-nodulation-cell division (RND) antibiotic efflux pump	MDR	antibiotic efflux	adeF	Acquired	Human	Respiratory	Canada
GCF_000505945.1	2044	NZ_AWYQ01001864.1	Chromosome	resistance-nodulation-cell division (RND) antibiotic efflux pump	MDR	antibiotic efflux	adeF	Acquired	Human	Respiratory	Canada
GCF_000505945.1	2044	NZ_AWYQ01001891.1	Chromosome	resistance-nodulation-cell division (RND) antibiotic efflux pump	MDR	antibiotic efflux	adeF	Acquired	Human	Respiratory	Canada
GCF_000505925.1	-	NZ_AWYR01001035.1	Chromosome	resistance-nodulation-cell division (RND) antibiotic efflux pump	MDR	antibiotic efflux	adeF	Acquired	Human	Respiratory	Canada
GCF_000505925.1	-	NZ_AWYR01001297.1	Chromosome	resistance-nodulation-cell division (RND) antibiotic efflux pump	MDR	antibiotic efflux	adeF	Acquired	Human	Respiratory	Canada
GCF_000505905.1	146	NZ_AWYT01001436.1	Chromosome	resistance-nodulation-cell division (RND) antibiotic efflux pump	MDR	antibiotic efflux	adeF	Acquired	Human	Respiratory	Canada
GCF_000505905.1	146	NZ_AWYT01001833.1	Chromosome	resistance-nodulation-cell division (RND) antibiotic efflux pump	MDR	antibiotic efflux	adeF	Acquired	Human	Respiratory	Canada
GCF_000506185.1	146	NZ_AWYV01001097.1	Chromosome	resistance-nodulation-cell division (RND) antibiotic efflux pump	MDR	antibiotic efflux	adeF	Acquired	Human	Respiratory	Canada
GCF_000506185.1	146	NZ_AWYV01001275.1	Chromosome	resistance-nodulation-cell division (RND) antibiotic efflux pump	MDR	antibiotic efflux	adeF	Acquired	Human	Respiratory	Canada
GCF_000506025.1	-	NZ_AWYW01001613.1	Chromosome	resistance-nodulation-cell division (RND) antibiotic efflux pump	MDR	antibiotic efflux	adeF	Acquired	Human	Respiratory	Canada
GCF_000506205.1	-	NZ_AWYX01001504.1	Chromosome	resistance-nodulation-cell division (RND) antibiotic efflux pump	MDR	antibiotic efflux	adeF	Acquired	Human	Respiratory	Canada
GCF_000506065.1	439	NZ_AWZA01001092.1	Chromosome	resistance-nodulation-cell division (RND) antibiotic efflux pump	MDR	antibiotic efflux	adeF	Acquired	Human	Respiratory	Canada
GCF_000506265.1	-	NZ_AWZB01001276.1	Chromosome	resistance-nodulation-cell division (RND) antibiotic efflux pump	MDR	antibiotic efflux	adeF	Acquired	Human	Respiratory	Canada
GCF_000506345.1	-	NZ_AWZE01001432.1	Chromosome	resistance-nodulation-cell division (RND) antibiotic efflux pump	MDR	antibiotic efflux	adeF	Acquired	Human	Respiratory	Canada
GCF_000506285.1	-	NZ_AWZF01001325.1	Chromosome	resistance-nodulation-cell division (RND) antibiotic efflux pump	MDR	antibiotic efflux	adeF	Acquired	Human	Respiratory	Canada
GCF_000506365.1	-	NZ_AWZG01001065.1	Chromosome	resistance-nodulation-cell division (RND) antibiotic efflux pump	MDR	antibiotic efflux	adeF	Acquired	Human	Respiratory	Canada
GCF_000506365.1	-	NZ_AWZG01001312.1	Chromosome	resistance-nodulation-cell division (RND) antibiotic efflux pump	MDR	antibiotic efflux	adeF	Acquired	Human	Respiratory	Canada
GCF_000496325.1	1203	NZ_AXZJ01000118.1	Chromosome	resistance-nodulation-cell division (RND) antibiotic efflux pump	MDR	antibiotic efflux	adeF	Acquired	Human	Eye	India
GCF_000567865.1	664	NZ_AYSK01000142.1	Chromosome	resistance-nodulation-cell division (RND) antibiotic efflux pump	MDR	antibiotic efflux	adeF	Acquired	Human	Blood	India
GCF_001431165.1	195	NZ_AYSZ01000113.1	Chromosome	resistance-nodulation-cell division (RND) antibiotic efflux pump	MDR	antibiotic efflux	adeF	Acquired	Human	Respiratory	Spain
GCF_000504485.1	252	NZ_AYUC01000059.1	Chromosome	resistance-nodulation-cell division (RND) antibiotic efflux pump	MDR	antibiotic efflux	adeF	Acquired
GCF_000505825.1	514	NZ_AZBN01000051.1	Chromosome	resistance-nodulation-cell division (RND) antibiotic efflux pump	MDR	antibiotic efflux	adeF	Acquired			India
GCF_000506805.1	313	NZ_AZBO01000137.1	Chromosome	resistance-nodulation-cell division (RND) antibiotic efflux pump	MDR	antibiotic efflux	adeF	Acquired	Human	Intestine-related	India
GCF_000568115.1	549	NZ_AZYL01000035.1	Chromosome	resistance-nodulation-cell division (RND) antibiotic efflux pump	MDR	antibiotic efflux	adeF	Acquired			Malaysia
GCF_026012675.1	357	NZ_BSAM01000005.1	Chromosome	resistance-nodulation-cell division (RND) antibiotic efflux pump	MDR	antibiotic efflux	adeF	Acquired	Human		Viet Nam
GCF_900706985.1	2230	NZ_CAADJR010000001.1	Chromosome	resistance-nodulation-cell division (RND) antibiotic efflux pump	MDR	antibiotic efflux	adeF	Acquired
GCF_900706985.1	2230	NZ_CAADJR010000002.1	Chromosome	resistance-nodulation-cell division (RND) antibiotic efflux pump	MDR	antibiotic efflux	adeF	Acquired
GCF_900707085.1	-	NZ_CAADKB010000293.1	Chromosome	resistance-nodulation-cell division (RND) antibiotic efflux pump	MDR	antibiotic efflux	adeF	Acquired	Human		Spain
GCF_900707095.1	-	NZ_CAADKD010000329.1	Chromosome	resistance-nodulation-cell division (RND) antibiotic efflux pump	MDR	antibiotic efflux	adeF	Acquired	Human		Spain
GCF_900707135.1	155	NZ_CAADKF010001389.1	Chromosome	resistance-nodulation-cell division (RND) antibiotic efflux pump	MDR	antibiotic efflux	adeF	Acquired	Human		Spain
GCF_900707155.1	155	NZ_CAADKJ010000676.1	Chromosome	resistance-nodulation-cell division (RND) antibiotic efflux pump	MDR	antibiotic efflux	adeF	Acquired	Human		Spain
GCF_900707195.1	683	NZ_CAADKO010001150.1	Chromosome	resistance-nodulation-cell division (RND) antibiotic efflux pump	MDR	antibiotic efflux	adeF	Acquired	Human		Spain
GCF_900707245.1	-	NZ_CAADKS010000858.1	Chromosome	resistance-nodulation-cell division (RND) antibiotic efflux pump	MDR	antibiotic efflux	adeF	Acquired	Human		Spain
GCF_900707305.1	-	NZ_CAADKX010000365.1	Chromosome	resistance-nodulation-cell division (RND) antibiotic efflux pump	MDR	antibiotic efflux	adeF	Acquired	Human		Spain
GCF_900707335.1	-	NZ_CAADLA010000265.1	Chromosome	resistance-nodulation-cell division (RND) antibiotic efflux pump	MDR	antibiotic efflux	adeF	Acquired	Human		Spain
GCF_900707345.1	-	NZ_CAADLC010000970.1	Chromosome	resistance-nodulation-cell division (RND) antibiotic efflux pump	MDR	antibiotic efflux	adeF	Acquired	Human		Spain
GCF_900707385.1	-	NZ_CAADLG010000628.1	Chromosome	resistance-nodulation-cell division (RND) antibiotic efflux pump	MDR	antibiotic efflux	adeF	Acquired	Human		Spain
GCF_900707405.1	-	NZ_CAADLH010000296.1	Chromosome	resistance-nodulation-cell division (RND) antibiotic efflux pump	MDR	antibiotic efflux	adeF	Acquired	Human		Spain
GCF_900707465.1	2136	NZ_CAADLO010000126.1	Chromosome	resistance-nodulation-cell division (RND) antibiotic efflux pump	MDR	antibiotic efflux	adeF	Acquired	Human		Spain
GCF_900707465.1	2136	NZ_CAADLO010000655.1	Chromosome	resistance-nodulation-cell division (RND) antibiotic efflux pump	MDR	antibiotic efflux	adeF	Acquired	Human		Spain
GCF_900707515.1	982	NZ_CAADLT010000292.1	Chromosome	resistance-nodulation-cell division (RND) antibiotic efflux pump	MDR	antibiotic efflux	adeF	Acquired	Human		Spain
GCF_900707545.1	-	NZ_CAADLW010000472.1	Chromosome	resistance-nodulation-cell division (RND) antibiotic efflux pump	MDR	antibiotic efflux	adeF	Acquired	Human		Spain
GCF_900707565.1	175	NZ_CAADLY010000121.1	Chromosome	resistance-nodulation-cell division (RND) antibiotic efflux pump	MDR	antibiotic efflux	adeF	Acquired	Human		Spain
GCF_900707605.1	-	NZ_CAADMA010000739.1	Chromosome	resistance-nodulation-cell division (RND) antibiotic efflux pump	MDR	antibiotic efflux	adeF	Acquired	Human		Spain
GCF_900707595.1	-	NZ_CAADMC010000272.1	Chromosome	resistance-nodulation-cell division (RND) antibiotic efflux pump	MDR	antibiotic efflux	adeF	Acquired	Human		Spain
GCF_900707635.1	175	NZ_CAADME010000488.1	Chromosome	resistance-nodulation-cell division (RND) antibiotic efflux pump	MDR	antibiotic efflux	adeF	Acquired	Human		Spain
GCF_900707645.1	-	NZ_CAADMG010000704.1	Chromosome	resistance-nodulation-cell division (RND) antibiotic efflux pump	MDR	antibiotic efflux	adeF	Acquired	Human		Spain
GCF_900707655.1	-	NZ_CAADMH010000612.1	Chromosome	resistance-nodulation-cell division (RND) antibiotic efflux pump	MDR	antibiotic efflux	adeF	Acquired	Human		Spain
GCF_900707695.1	111	NZ_CAADMM010000447.1	Chromosome	resistance-nodulation-cell division (RND) antibiotic efflux pump	MDR	antibiotic efflux	adeF	Acquired	Human		Spain
GCF_900707785.1	-	NZ_CAADMU010000371.1	Chromosome	resistance-nodulation-cell division (RND) antibiotic efflux pump	MDR	antibiotic efflux	adeF	Acquired	Human		Spain
GCF_900707825.1	175	NZ_CAADMZ010000298.1	Chromosome	resistance-nodulation-cell division (RND) antibiotic efflux pump	MDR	antibiotic efflux	adeF	Acquired	Human		Spain
GCF_900707855.1	-	NZ_CAADNA010001098.1	Chromosome	resistance-nodulation-cell division (RND) antibiotic efflux pump	MDR	antibiotic efflux	adeF	Acquired	Human		Spain
GCF_900707835.1	-	NZ_CAADNB010000385.1	Chromosome	resistance-nodulation-cell division (RND) antibiotic efflux pump	MDR	antibiotic efflux	adeF	Acquired	Human		Spain
GCF_900707875.1	2875	NZ_CAADND010000671.1	Chromosome	resistance-nodulation-cell division (RND) antibiotic efflux pump	MDR	antibiotic efflux	adeF	Acquired	Human		Spain
GCF_900707895.1	252	NZ_CAADNE010000220.1	Chromosome	resistance-nodulation-cell division (RND) antibiotic efflux pump	MDR	antibiotic efflux	adeF	Acquired	Human		Spain
GCF_900707965.1	-	NZ_CAADNK010000097.1	Chromosome	resistance-nodulation-cell division (RND) antibiotic efflux pump	MDR	antibiotic efflux	adeF	Acquired	Human		Spain
GCF_900707965.1	-	NZ_CAADNK010000126.1	Chromosome	resistance-nodulation-cell division (RND) antibiotic efflux pump	MDR	antibiotic efflux	adeF	Acquired	Human		Spain
GCF_900707965.1	-	NZ_CAADNK010000436.1	Chromosome	resistance-nodulation-cell division (RND) antibiotic efflux pump	MDR	antibiotic efflux	adeF	Acquired	Human		Spain
GCF_900708005.1	-	NZ_CAADNQ010000750.1	Chromosome	resistance-nodulation-cell division (RND) antibiotic efflux pump	MDR	antibiotic efflux	adeF	Acquired	Human		Spain
GCF_900707885.1	-	NZ_CAADNS010000378.1	Chromosome	resistance-nodulation-cell division (RND) antibiotic efflux pump	MDR	antibiotic efflux	adeF	Acquired	Human		Spain
GCF_900708165.1	175	NZ_CAADOG010000768.1	Chromosome	resistance-nodulation-cell division (RND) antibiotic efflux pump	MDR	antibiotic efflux	adeF	Acquired	Human		Spain
GCF_900708175.1	-	NZ_CAADOJ010000441.1	Chromosome	resistance-nodulation-cell division (RND) antibiotic efflux pump	MDR	antibiotic efflux	adeF	Acquired	Human		Spain
GCF_900708345.1	-	NZ_CAADOW010000304.1	Chromosome	resistance-nodulation-cell division (RND) antibiotic efflux pump	MDR	antibiotic efflux	adeF	Acquired	Human		Spain
GCF_900708355.1	-	NZ_CAADOY010000545.1	Chromosome	resistance-nodulation-cell division (RND) antibiotic efflux pump	MDR	antibiotic efflux	adeF	Acquired	Human		Spain
GCF_900708445.1	261	NZ_CAADPI010000658.1	Chromosome	resistance-nodulation-cell division (RND) antibiotic efflux pump	MDR	antibiotic efflux	adeF	Acquired	Human		Spain
GCF_900708465.1	175	NZ_CAADPL010000201.1	Chromosome	resistance-nodulation-cell division (RND) antibiotic efflux pump	MDR	antibiotic efflux	adeF	Acquired	Human		Spain
GCF_900708555.1	-	NZ_CAADPS010000425.1	Chromosome	resistance-nodulation-cell division (RND) antibiotic efflux pump	MDR	antibiotic efflux	adeF	Acquired	Human		Spain
GCF_900708585.1	-	NZ_CAADPX010000413.1	Chromosome	resistance-nodulation-cell division (RND) antibiotic efflux pump	MDR	antibiotic efflux	adeF	Acquired	Human		Spain
GCF_900708655.1	-	NZ_CAADQD010000668.1	Chromosome	resistance-nodulation-cell division (RND) antibiotic efflux pump	MDR	antibiotic efflux	adeF	Acquired	Human		Spain
GCF_900708695.1	155	NZ_CAADQF010000231.1	Chromosome	resistance-nodulation-cell division (RND) antibiotic efflux pump	MDR	antibiotic efflux	adeF	Acquired	Human		Spain
GCF_900708705.1	-	NZ_CAADQJ010000289.1	Chromosome	resistance-nodulation-cell division (RND) antibiotic efflux pump	MDR	antibiotic efflux	adeF	Acquired	Human		Spain
GCF_900708745.1	175	NZ_CAADQK010000652.1	Chromosome	resistance-nodulation-cell division (RND) antibiotic efflux pump	MDR	antibiotic efflux	adeF	Acquired	Human		Spain
GCF_900708735.1	-	NZ_CAADQM010001365.1	Chromosome	resistance-nodulation-cell division (RND) antibiotic efflux pump	MDR	antibiotic efflux	adeF	Acquired	Human		Spain
GCF_900708765.1	111	NZ_CAADQN010001282.1	Chromosome	resistance-nodulation-cell division (RND) antibiotic efflux pump	MDR	antibiotic efflux	adeF	Acquired	Human		Spain
GCF_900708875.1	111	NZ_CAADQX010000480.1	Chromosome	resistance-nodulation-cell division (RND) antibiotic efflux pump	MDR	antibiotic efflux	adeF	Acquired	Human		Spain
GCF_900708855.1	-	NZ_CAADQY010000898.1	Chromosome	resistance-nodulation-cell division (RND) antibiotic efflux pump	MDR	antibiotic efflux	adeF	Acquired	Human		Spain
GCF_901482355.1	-	NZ_CABEEH010000071.1	Chromosome	resistance-nodulation-cell division (RND) antibiotic efflux pump	MDR	antibiotic efflux	adeF	Acquired
GCF_905068145.1	274	NZ_CAJHIW010000039.1	Chromosome	resistance-nodulation-cell division (RND) antibiotic efflux pump	MDR	antibiotic efflux	adeF	Acquired	Human	Respiratory(CF)	Denmark
GCF_905068175.1	274	NZ_CAJHIZ010000091.1	Chromosome	resistance-nodulation-cell division (RND) antibiotic efflux pump	MDR	antibiotic efflux	adeF	Acquired	Human	Respiratory(CF)	Denmark
GCF_929615065.1	235	NZ_CAKNCR010000005.1	Chromosome	resistance-nodulation-cell division (RND) antibiotic efflux pump	MDR	antibiotic efflux	adeF	Acquired	Human		United Kingdom
GCF_929618905.1	235	NZ_CAKNEJ010000011.1	Chromosome	resistance-nodulation-cell division (RND) antibiotic efflux pump	MDR	antibiotic efflux	adeF	Acquired	Human		United Kingdom
GCF_949075205.1	277	NZ_CARUIW010000007.1	Chromosome	resistance-nodulation-cell division (RND) antibiotic efflux pump	MDR	antibiotic efflux	adeF	Acquired	Human	wound	Nigeria
GCF_950100135.1	277	NZ_CATNID010000001.1	Chromosome	resistance-nodulation-cell division (RND) antibiotic efflux pump	MDR	antibiotic efflux	adeF	Acquired			Switzerland
GCF_950100605.1	155	NZ_CATNJQ010000001.1	Chromosome	resistance-nodulation-cell division (RND) antibiotic efflux pump	MDR	antibiotic efflux	adeF	Acquired			Switzerland
GCF_000824085.1	146	NZ_CCOA01000004.1	Chromosome	resistance-nodulation-cell division (RND) antibiotic efflux pump	MDR	antibiotic efflux	adeF	Acquired	Human	Respiratory	United Kingdom
GCF_000824085.1	146	NZ_CCOA01000004.1	Chromosome	resistance-nodulation-cell division (RND) antibiotic efflux pump	MDR	antibiotic efflux	adeF	Acquired	Human	Respiratory	United Kingdom
GCF_000824365.1	146	NZ_CCOB01000004.1	Chromosome	resistance-nodulation-cell division (RND) antibiotic efflux pump	MDR	antibiotic efflux	adeF	Acquired	Human	Respiratory	United Kingdom
GCF_000824365.1	146	NZ_CCOB01000004.1	Chromosome	resistance-nodulation-cell division (RND) antibiotic efflux pump	MDR	antibiotic efflux	adeF	Acquired	Human	Respiratory	United Kingdom
GCF_000824545.1	146	NZ_CCOC01000004.1	Chromosome	resistance-nodulation-cell division (RND) antibiotic efflux pump	MDR	antibiotic efflux	adeF	Acquired	Human	Respiratory	United Kingdom
GCF_000824545.1	146	NZ_CCOC01000004.1	Chromosome	resistance-nodulation-cell division (RND) antibiotic efflux pump	MDR	antibiotic efflux	adeF	Acquired	Human	Respiratory	United Kingdom
GCF_000824105.1	146	NZ_CCOD01000004.1	Chromosome	resistance-nodulation-cell division (RND) antibiotic efflux pump	MDR	antibiotic efflux	adeF	Acquired	Human	Respiratory	United Kingdom
GCF_000824105.1	146	NZ_CCOD01000004.1	Chromosome	resistance-nodulation-cell division (RND) antibiotic efflux pump	MDR	antibiotic efflux	adeF	Acquired	Human	Respiratory	United Kingdom
GCF_000823965.1	146	NZ_CCOF01000004.1	Chromosome	resistance-nodulation-cell division (RND) antibiotic efflux pump	MDR	antibiotic efflux	adeF	Acquired	Human	Respiratory	United Kingdom
GCF_000823965.1	146	NZ_CCOF01000004.1	Chromosome	resistance-nodulation-cell division (RND) antibiotic efflux pump	MDR	antibiotic efflux	adeF	Acquired	Human	Respiratory	United Kingdom
GCF_000824645.1	146	NZ_CCOG01000004.1	Chromosome	resistance-nodulation-cell division (RND) antibiotic efflux pump	MDR	antibiotic efflux	adeF	Acquired	Human	Respiratory	United Kingdom
GCF_000824645.1	146	NZ_CCOG01000004.1	Chromosome	resistance-nodulation-cell division (RND) antibiotic efflux pump	MDR	antibiotic efflux	adeF	Acquired	Human	Respiratory	United Kingdom
GCF_000823985.1	146	NZ_CCOH01000004.1	Chromosome	resistance-nodulation-cell division (RND) antibiotic efflux pump	MDR	antibiotic efflux	adeF	Acquired	Human	Respiratory	United Kingdom
GCF_000823985.1	146	NZ_CCOH01000004.1	Chromosome	resistance-nodulation-cell division (RND) antibiotic efflux pump	MDR	antibiotic efflux	adeF	Acquired	Human	Respiratory	United Kingdom
GCF_000824005.1	146	NZ_CCOI01000001.1	Chromosome	resistance-nodulation-cell division (RND) antibiotic efflux pump	MDR	antibiotic efflux	adeF	Acquired	Human	Respiratory	United Kingdom
GCF_000824005.1	146	NZ_CCOI01000001.1	Chromosome	resistance-nodulation-cell division (RND) antibiotic efflux pump	MDR	antibiotic efflux	adeF	Acquired	Human	Respiratory	United Kingdom
GCF_000824505.1	146	NZ_CCOJ01000003.1	Chromosome	resistance-nodulation-cell division (RND) antibiotic efflux pump	MDR	antibiotic efflux	adeF	Acquired	Human	Respiratory	United Kingdom
GCF_000824505.1	146	NZ_CCOJ01000003.1	Chromosome	resistance-nodulation-cell division (RND) antibiotic efflux pump	MDR	antibiotic efflux	adeF	Acquired	Human	Respiratory	United Kingdom
GCF_000824045.1	146	NZ_CCOK01000002.1	Chromosome	resistance-nodulation-cell division (RND) antibiotic efflux pump	MDR	antibiotic efflux	adeF	Acquired	Human	Respiratory	United Kingdom
GCF_000824045.1	146	NZ_CCOK01000002.1	Chromosome	resistance-nodulation-cell division (RND) antibiotic efflux pump	MDR	antibiotic efflux	adeF	Acquired	Human	Respiratory	United Kingdom
GCF_000824065.1	146	NZ_CCOL01000003.1	Chromosome	resistance-nodulation-cell division (RND) antibiotic efflux pump	MDR	antibiotic efflux	adeF	Acquired	Human	Respiratory	United Kingdom
GCF_000824065.1	146	NZ_CCOL01000003.1	Chromosome	resistance-nodulation-cell division (RND) antibiotic efflux pump	MDR	antibiotic efflux	adeF	Acquired	Human	Respiratory	United Kingdom
GCF_000824125.1	146	NZ_CCOM01000004.1	Chromosome	resistance-nodulation-cell division (RND) antibiotic efflux pump	MDR	antibiotic efflux	adeF	Acquired	Human	Respiratory	United Kingdom
GCF_000824125.1	146	NZ_CCOM01000004.1	Chromosome	resistance-nodulation-cell division (RND) antibiotic efflux pump	MDR	antibiotic efflux	adeF	Acquired	Human	Respiratory	United Kingdom
GCF_000824145.1	146	NZ_CCON01000003.1	Chromosome	resistance-nodulation-cell division (RND) antibiotic efflux pump	MDR	antibiotic efflux	adeF	Acquired	Human	Respiratory	United Kingdom
GCF_000824145.1	146	NZ_CCON01000003.1	Chromosome	resistance-nodulation-cell division (RND) antibiotic efflux pump	MDR	antibiotic efflux	adeF	Acquired	Human	Respiratory	United Kingdom
GCF_000824165.1	146	NZ_CCOO01000004.1	Chromosome	resistance-nodulation-cell division (RND) antibiotic efflux pump	MDR	antibiotic efflux	adeF	Acquired	Human	Respiratory	United Kingdom
GCF_000824165.1	146	NZ_CCOO01000004.1	Chromosome	resistance-nodulation-cell division (RND) antibiotic efflux pump	MDR	antibiotic efflux	adeF	Acquired	Human	Respiratory	United Kingdom
GCF_000824185.1	146	NZ_CCOP01000005.1	Chromosome	resistance-nodulation-cell division (RND) antibiotic efflux pump	MDR	antibiotic efflux	adeF	Acquired	Human	Respiratory	United Kingdom
GCF_000824185.1	146	NZ_CCOP01000005.1	Chromosome	resistance-nodulation-cell division (RND) antibiotic efflux pump	MDR	antibiotic efflux	adeF	Acquired	Human	Respiratory	United Kingdom
GCF_000824565.1	146	NZ_CCOQ01000004.1	Chromosome	resistance-nodulation-cell division (RND) antibiotic efflux pump	MDR	antibiotic efflux	adeF	Acquired	Human	Respiratory	United Kingdom
GCF_000824565.1	146	NZ_CCOQ01000004.1	Chromosome	resistance-nodulation-cell division (RND) antibiotic efflux pump	MDR	antibiotic efflux	adeF	Acquired	Human	Respiratory	United Kingdom
GCF_000824205.1	146	NZ_CCOR01000005.1	Chromosome	resistance-nodulation-cell division (RND) antibiotic efflux pump	MDR	antibiotic efflux	adeF	Acquired	Human	Respiratory	United Kingdom
GCF_000824205.1	146	NZ_CCOR01000005.1	Chromosome	resistance-nodulation-cell division (RND) antibiotic efflux pump	MDR	antibiotic efflux	adeF	Acquired	Human	Respiratory	United Kingdom
GCF_000824585.1	146	NZ_CCOS01000003.1	Chromosome	resistance-nodulation-cell division (RND) antibiotic efflux pump	MDR	antibiotic efflux	adeF	Acquired	Human	Respiratory	United Kingdom
GCF_000824585.1	146	NZ_CCOS01000003.1	Chromosome	resistance-nodulation-cell division (RND) antibiotic efflux pump	MDR	antibiotic efflux	adeF	Acquired	Human	Respiratory	United Kingdom
GCF_000824225.1	146	NZ_CCOT01000003.1	Chromosome	resistance-nodulation-cell division (RND) antibiotic efflux pump	MDR	antibiotic efflux	adeF	Acquired	Human	Respiratory	United Kingdom
GCF_000824225.1	146	NZ_CCOT01000003.1	Chromosome	resistance-nodulation-cell division (RND) antibiotic efflux pump	MDR	antibiotic efflux	adeF	Acquired	Human	Respiratory	United Kingdom
GCF_000824245.1	146	NZ_CCOU01000005.1	Chromosome	resistance-nodulation-cell division (RND) antibiotic efflux pump	MDR	antibiotic efflux	adeF	Acquired	Human	Respiratory	United Kingdom
GCF_000824245.1	146	NZ_CCOU01000005.1	Chromosome	resistance-nodulation-cell division (RND) antibiotic efflux pump	MDR	antibiotic efflux	adeF	Acquired	Human	Respiratory	United Kingdom
GCF_000824265.1	146	NZ_CCOV01000004.1	Chromosome	resistance-nodulation-cell division (RND) antibiotic efflux pump	MDR	antibiotic efflux	adeF	Acquired	Human	Respiratory	United Kingdom
GCF_000824265.1	146	NZ_CCOV01000004.1	Chromosome	resistance-nodulation-cell division (RND) antibiotic efflux pump	MDR	antibiotic efflux	adeF	Acquired	Human	Respiratory	United Kingdom
GCF_000824285.1	146	NZ_CCOW01000004.1	Chromosome	resistance-nodulation-cell division (RND) antibiotic efflux pump	MDR	antibiotic efflux	adeF	Acquired	Human	Respiratory	United Kingdom
GCF_000824285.1	146	NZ_CCOW01000004.1	Chromosome	resistance-nodulation-cell division (RND) antibiotic efflux pump	MDR	antibiotic efflux	adeF	Acquired	Human	Respiratory	United Kingdom
GCF_000824665.1	146	NZ_CCOX01000004.1	Chromosome	resistance-nodulation-cell division (RND) antibiotic efflux pump	MDR	antibiotic efflux	adeF	Acquired	Human	Respiratory	United Kingdom
GCF_000824665.1	146	NZ_CCOX01000004.1	Chromosome	resistance-nodulation-cell division (RND) antibiotic efflux pump	MDR	antibiotic efflux	adeF	Acquired	Human	Respiratory	United Kingdom
GCF_000824305.1	146	NZ_CCOY01000001.1	Chromosome	resistance-nodulation-cell division (RND) antibiotic efflux pump	MDR	antibiotic efflux	adeF	Acquired	Human	Respiratory	United Kingdom
GCF_000824305.1	146	NZ_CCOY01000001.1	Chromosome	resistance-nodulation-cell division (RND) antibiotic efflux pump	MDR	antibiotic efflux	adeF	Acquired	Human	Respiratory	United Kingdom
GCF_000824025.1	146	NZ_CCOZ01000001.1	Chromosome	resistance-nodulation-cell division (RND) antibiotic efflux pump	MDR	antibiotic efflux	adeF	Acquired	Human	Respiratory	United Kingdom
GCF_000824025.1	146	NZ_CCOZ01000001.1	Chromosome	resistance-nodulation-cell division (RND) antibiotic efflux pump	MDR	antibiotic efflux	adeF	Acquired	Human	Respiratory	United Kingdom
GCF_000824685.1	146	NZ_CCPA01000004.1	Chromosome	resistance-nodulation-cell division (RND) antibiotic efflux pump	MDR	antibiotic efflux	adeF	Acquired	Human	Respiratory	United Kingdom
GCF_000824685.1	146	NZ_CCPA01000004.1	Chromosome	resistance-nodulation-cell division (RND) antibiotic efflux pump	MDR	antibiotic efflux	adeF	Acquired	Human	Respiratory	United Kingdom
GCF_000824325.1	146	NZ_CCPB01000004.1	Chromosome	resistance-nodulation-cell division (RND) antibiotic efflux pump	MDR	antibiotic efflux	adeF	Acquired	Human	Respiratory	United Kingdom
GCF_000824325.1	146	NZ_CCPB01000004.1	Chromosome	resistance-nodulation-cell division (RND) antibiotic efflux pump	MDR	antibiotic efflux	adeF	Acquired	Human	Respiratory	United Kingdom
GCF_000824385.1	146	NZ_CCPC01000005.1	Chromosome	resistance-nodulation-cell division (RND) antibiotic efflux pump	MDR	antibiotic efflux	adeF	Acquired	Human	Respiratory	United Kingdom
GCF_000824385.1	146	NZ_CCPC01000005.1	Chromosome	resistance-nodulation-cell division (RND) antibiotic efflux pump	MDR	antibiotic efflux	adeF	Acquired	Human	Respiratory	United Kingdom
GCF_000824525.1	146	NZ_CCPD01000004.1	Chromosome	resistance-nodulation-cell division (RND) antibiotic efflux pump	MDR	antibiotic efflux	adeF	Acquired	Human	Respiratory	United Kingdom
GCF_000824525.1	146	NZ_CCPD01000004.1	Chromosome	resistance-nodulation-cell division (RND) antibiotic efflux pump	MDR	antibiotic efflux	adeF	Acquired	Human	Respiratory	United Kingdom
GCF_000824345.1	146	NZ_CCPE01000005.1	Chromosome	resistance-nodulation-cell division (RND) antibiotic efflux pump	MDR	antibiotic efflux	adeF	Acquired	Human	Respiratory	United Kingdom
GCF_000824345.1	146	NZ_CCPE01000005.1	Chromosome	resistance-nodulation-cell division (RND) antibiotic efflux pump	MDR	antibiotic efflux	adeF	Acquired	Human	Respiratory	United Kingdom
GCF_000824425.1	146	NZ_CCPF01000004.1	Chromosome	resistance-nodulation-cell division (RND) antibiotic efflux pump	MDR	antibiotic efflux	adeF	Acquired	Human	Respiratory	United Kingdom
GCF_000824425.1	146	NZ_CCPF01000004.1	Chromosome	resistance-nodulation-cell division (RND) antibiotic efflux pump	MDR	antibiotic efflux	adeF	Acquired	Human	Respiratory	United Kingdom
GCF_000824405.1	146	NZ_CCPG01000005.1	Chromosome	resistance-nodulation-cell division (RND) antibiotic efflux pump	MDR	antibiotic efflux	adeF	Acquired	Human	Respiratory	United Kingdom
GCF_000824405.1	146	NZ_CCPG01000005.1	Chromosome	resistance-nodulation-cell division (RND) antibiotic efflux pump	MDR	antibiotic efflux	adeF	Acquired	Human	Respiratory	United Kingdom
GCF_000824465.1	146	NZ_CCPH01000004.1	Chromosome	resistance-nodulation-cell division (RND) antibiotic efflux pump	MDR	antibiotic efflux	adeF	Acquired	Human	Respiratory	United Kingdom
GCF_000824465.1	146	NZ_CCPH01000004.1	Chromosome	resistance-nodulation-cell division (RND) antibiotic efflux pump	MDR	antibiotic efflux	adeF	Acquired	Human	Respiratory	United Kingdom
GCF_000824625.1	146	NZ_CCPI01000001.1	Chromosome	resistance-nodulation-cell division (RND) antibiotic efflux pump	MDR	antibiotic efflux	adeF	Acquired	Human	Respiratory	United Kingdom
GCF_000824625.1	146	NZ_CCPI01000001.1	Chromosome	resistance-nodulation-cell division (RND) antibiotic efflux pump	MDR	antibiotic efflux	adeF	Acquired	Human	Respiratory	United Kingdom
GCF_000824605.1	146	NZ_CCPJ01000005.1	Chromosome	resistance-nodulation-cell division (RND) antibiotic efflux pump	MDR	antibiotic efflux	adeF	Acquired	Human	Respiratory	United Kingdom
GCF_000824605.1	146	NZ_CCPJ01000005.1	Chromosome	resistance-nodulation-cell division (RND) antibiotic efflux pump	MDR	antibiotic efflux	adeF	Acquired	Human	Respiratory	United Kingdom
GCF_000824485.1	146	NZ_CCPK01000001.1	Chromosome	resistance-nodulation-cell division (RND) antibiotic efflux pump	MDR	antibiotic efflux	adeF	Acquired	Human	Respiratory	United Kingdom
GCF_000824485.1	146	NZ_CCPK01000001.1	Chromosome	resistance-nodulation-cell division (RND) antibiotic efflux pump	MDR	antibiotic efflux	adeF	Acquired	Human	Respiratory	United Kingdom
GCF_000823905.1	146	NZ_CCPL01000001.1	Chromosome	resistance-nodulation-cell division (RND) antibiotic efflux pump	MDR	antibiotic efflux	adeF	Acquired	Human	Respiratory	United Kingdom
GCF_000823905.1	146	NZ_CCPL01000001.1	Chromosome	resistance-nodulation-cell division (RND) antibiotic efflux pump	MDR	antibiotic efflux	adeF	Acquired	Human	Respiratory	United Kingdom
GCF_000823945.1	146	NZ_CCPM01000005.1	Chromosome	resistance-nodulation-cell division (RND) antibiotic efflux pump	MDR	antibiotic efflux	adeF	Acquired	Human	Respiratory	United Kingdom
GCF_000823945.1	146	NZ_CCPM01000005.1	Chromosome	resistance-nodulation-cell division (RND) antibiotic efflux pump	MDR	antibiotic efflux	adeF	Acquired	Human	Respiratory	United Kingdom
GCF_000823925.1	146	NZ_CCPN01000004.1	Chromosome	resistance-nodulation-cell division (RND) antibiotic efflux pump	MDR	antibiotic efflux	adeF	Acquired	Human	Respiratory	United Kingdom
GCF_000823925.1	146	NZ_CCPN01000004.1	Chromosome	resistance-nodulation-cell division (RND) antibiotic efflux pump	MDR	antibiotic efflux	adeF	Acquired	Human	Respiratory	United Kingdom
GCF_000824445.1	146	NZ_CCVT01000004.1	Chromosome	resistance-nodulation-cell division (RND) antibiotic efflux pump	MDR	antibiotic efflux	adeF	Acquired	Human	Respiratory	United Kingdom
GCF_000824445.1	146	NZ_CCVT01000004.1	Chromosome	resistance-nodulation-cell division (RND) antibiotic efflux pump	MDR	antibiotic efflux	adeF	Acquired	Human	Respiratory	United Kingdom
GCF_000152545.1	-	NZ_CH482384.1	Chromosome	resistance-nodulation-cell division (RND) antibiotic efflux pump	MDR	antibiotic efflux	adeF	Acquired
GCF_000152545.1	-	NZ_CH482384.1	Chromosome	resistance-nodulation-cell division (RND) antibiotic efflux pump	MDR	antibiotic efflux	adeF	Acquired
GCF_000583895.1	146	NZ_CP006980.1	Chromosome	resistance-nodulation-cell division (RND) antibiotic efflux pump	MDR	antibiotic efflux	adeF	Acquired
GCF_000583895.1	146	NZ_CP006980.1	Chromosome	resistance-nodulation-cell division (RND) antibiotic efflux pump	MDR	antibiotic efflux	adeF	Acquired
GCF_000583915.1	146	NZ_CP006981.1	Chromosome	resistance-nodulation-cell division (RND) antibiotic efflux pump	MDR	antibiotic efflux	adeF	Acquired
GCF_000583915.1	146	NZ_CP006981.1	Chromosome	resistance-nodulation-cell division (RND) antibiotic efflux pump	MDR	antibiotic efflux	adeF	Acquired
GCF_000583935.1	146	NZ_CP006982.1	Chromosome	resistance-nodulation-cell division (RND) antibiotic efflux pump	MDR	antibiotic efflux	adeF	Acquired
GCF_000583935.1	146	NZ_CP006982.1	Chromosome	resistance-nodulation-cell division (RND) antibiotic efflux pump	MDR	antibiotic efflux	adeF	Acquired
GCF_000583955.1	146	NZ_CP006983.1	Chromosome	resistance-nodulation-cell division (RND) antibiotic efflux pump	MDR	antibiotic efflux	adeF	Acquired
GCF_000583955.1	146	NZ_CP006983.1	Chromosome	resistance-nodulation-cell division (RND) antibiotic efflux pump	MDR	antibiotic efflux	adeF	Acquired
GCF_000583975.1	146	NZ_CP006984.1	Chromosome	resistance-nodulation-cell division (RND) antibiotic efflux pump	MDR	antibiotic efflux	adeF	Acquired
GCF_000583975.1	146	NZ_CP006984.1	Chromosome	resistance-nodulation-cell division (RND) antibiotic efflux pump	MDR	antibiotic efflux	adeF	Acquired
GCF_000583995.1	683	NZ_CP006985.1	Chromosome	resistance-nodulation-cell division (RND) antibiotic efflux pump	MDR	antibiotic efflux	adeF	Acquired
GCF_002104615.1	308	NZ_CP020703.1	Chromosome	resistance-nodulation-cell division (RND) antibiotic efflux pump	MDR	antibiotic efflux	adeF	Acquired	Human	Respiratory	Singapore
GCF_002104595.1	308	NZ_CP020704.1	Chromosome	resistance-nodulation-cell division (RND) antibiotic efflux pump	MDR	antibiotic efflux	adeF	Acquired	Human	Respiratory	Singapore
GCF_002192495.1	308	NZ_CP021775.1	Chromosome	resistance-nodulation-cell division (RND) antibiotic efflux pump	MDR	antibiotic efflux	adeF	Acquired	Human	Respiratory	Mexico
GCF_002205375.1	277	NZ_CP022002.1	Chromosome	resistance-nodulation-cell division (RND) antibiotic efflux pump	MDR	antibiotic efflux	adeF	Acquired	Human	Blood	Mexico
GCF_002205375.1	277	NZ_CP022002.1	Chromosome	resistance-nodulation-cell division (RND) antibiotic efflux pump	MDR	antibiotic efflux	adeF	Acquired	Human	Blood	Mexico
GCF_002997005.1	620	NZ_CP027538.1	Chromosome	resistance-nodulation-cell division (RND) antibiotic efflux pump	MDR	antibiotic efflux	adeF	Acquired
GCF_003441535.1	308	NZ_CP031876.1	Chromosome	resistance-nodulation-cell division (RND) antibiotic efflux pump	MDR	antibiotic efflux	adeF	Acquired	Environment	Hospital	Singapore
GCF_003441515.1	308	NZ_CP031877.1	Chromosome	resistance-nodulation-cell division (RND) antibiotic efflux pump	MDR	antibiotic efflux	adeF	Acquired	Environment	Hospital	Singapore
GCF_003441555.1	308	NZ_CP031878.1	Chromosome	resistance-nodulation-cell division (RND) antibiotic efflux pump	MDR	antibiotic efflux	adeF	Acquired	Environment	Hospital	Singapore
GCF_003798105.1	17	NZ_CP033684.1	Chromosome	resistance-nodulation-cell division (RND) antibiotic efflux pump	MDR	antibiotic efflux	adeF	Acquired	Human	bone/skin/soft tissue	Switzerland
GCF_003798105.1	17	NZ_CP033684.1	Chromosome	resistance-nodulation-cell division (RND) antibiotic efflux pump	MDR	antibiotic efflux	adeF	Acquired	Human	bone/skin/soft tissue	Switzerland
GCF_005154325.1	252	NZ_CP039749.1	Chromosome	resistance-nodulation-cell division (RND) antibiotic efflux pump	MDR	antibiotic efflux	adeF	Acquired	Environment	etc
GCF_006364795.1	252	NZ_CP041013.1	Chromosome	resistance-nodulation-cell division (RND) antibiotic efflux pump	MDR	antibiotic efflux	adeF	Acquired	Environment	etc
GCF_006971785.1	2211	NZ_CP041354.1	Chromosome	resistance-nodulation-cell division (RND) antibiotic efflux pump	MDR	antibiotic efflux	adeF	Acquired	Human	Urine	Germany
GCF_007559065.1	773	NZ_CP041774.1	Chromosome	resistance-nodulation-cell division (RND) antibiotic efflux pump	MDR	antibiotic efflux	adeF	Acquired	Human	Respiratory	China
GCF_007567125.1	1031	NZ_CP041785.1	Chromosome	resistance-nodulation-cell division (RND) antibiotic efflux pump	MDR	antibiotic efflux	adeF	Acquired	Human	wound	Kazakhstan
GCF_011466835.1	175	NZ_CP045916.1	Chromosome	resistance-nodulation-cell division (RND) antibiotic efflux pump	MDR	antibiotic efflux	adeF	Acquired	Human	Respiratory	USA
GCF_009676785.1	395	NZ_CP046060.1	Chromosome	resistance-nodulation-cell division (RND) antibiotic efflux pump	MDR	antibiotic efflux	adeF	Acquired	Human	Respiratory	China
GCF_009676765.1	395	NZ_CP046061.1	Chromosome	resistance-nodulation-cell division (RND) antibiotic efflux pump	MDR	antibiotic efflux	adeF	Acquired	Human	Respiratory	China
GCF_013343355.1	439	NZ_CP050324.1	Chromosome	resistance-nodulation-cell division (RND) antibiotic efflux pump	MDR	antibiotic efflux	adeF	Acquired	Human	Respiratory	USA
GCF_013343375.1	226	NZ_CP050325.1	Chromosome	resistance-nodulation-cell division (RND) antibiotic efflux pump	MDR	antibiotic efflux	adeF	Acquired	Human	Respiratory	USA
GCF_013343515.1	815	NZ_CP050332.1	Chromosome	resistance-nodulation-cell division (RND) antibiotic efflux pump	MDR	antibiotic efflux	adeF	Acquired	Human	Respiratory	USA
GCF_013343555.1	2685	NZ_CP050334.1	Chromosome	resistance-nodulation-cell division (RND) antibiotic efflux pump	MDR	antibiotic efflux	adeF	Acquired	Human	Respiratory	USA
GCF_013414905.1	549	NZ_CP053110.1	Chromosome	resistance-nodulation-cell division (RND) antibiotic efflux pump	MDR	antibiotic efflux	adeF	Acquired	Human	Respiratory	Australia
GCF_013414925.1	549	NZ_CP053111.1	Chromosome	resistance-nodulation-cell division (RND) antibiotic efflux pump	MDR	antibiotic efflux	adeF	Acquired	Human	Respiratory	Australia
GCF_013414945.1	549	NZ_CP053112.1	Chromosome	resistance-nodulation-cell division (RND) antibiotic efflux pump	MDR	antibiotic efflux	adeF	Acquired	Human	Respiratory	Australia
GCF_013414965.1	549	NZ_CP053113.1	Chromosome	resistance-nodulation-cell division (RND) antibiotic efflux pump	MDR	antibiotic efflux	adeF	Acquired	Human	Respiratory	Australia
GCF_013414985.1	549	NZ_CP053114.1	Chromosome	resistance-nodulation-cell division (RND) antibiotic efflux pump	MDR	antibiotic efflux	adeF	Acquired	Human	Respiratory	Australia
GCF_013415005.1	549	NZ_CP053115.1	Chromosome	resistance-nodulation-cell division (RND) antibiotic efflux pump	MDR	antibiotic efflux	adeF	Acquired	Human	Respiratory	Australia
GCF_013415025.1	549	NZ_CP053116.1	Chromosome	resistance-nodulation-cell division (RND) antibiotic efflux pump	MDR	antibiotic efflux	adeF	Acquired	Human	Respiratory	Australia
GCF_013415065.1	549	NZ_CP053118.1	Chromosome	resistance-nodulation-cell division (RND) antibiotic efflux pump	MDR	antibiotic efflux	adeF	Acquired	Human	Respiratory	Australia
GCF_018986715.1	-	NZ_CP053390.1	Chromosome	resistance-nodulation-cell division (RND) antibiotic efflux pump	MDR	antibiotic efflux	adeF	Acquired	Human	Blood	China
GCF_013255565.1	773	NZ_CP053917.1	Chromosome	resistance-nodulation-cell division (RND) antibiotic efflux pump	MDR	antibiotic efflux	adeF	Acquired	Human	Urine	South Korea
GCF_021497345.1	244	NZ_CP054789.1	Chromosome	resistance-nodulation-cell division (RND) antibiotic efflux pump	MDR	antibiotic efflux	adeF	Acquired	Human		China
GCF_013375875.1	446	NZ_CP056089.1	Chromosome	resistance-nodulation-cell division (RND) antibiotic efflux pump	MDR	antibiotic efflux	adeF	Acquired	Human	Respiratory	USA
GCF_016105505.1	2779	NZ_CP065865.1	Chromosome	resistance-nodulation-cell division (RND) antibiotic efflux pump	MDR	antibiotic efflux	adeF	Acquired	Environment	Fresh water-related	China
GCF_016743035.1	2230	NZ_CP068238.1	Chromosome	resistance-nodulation-cell division (RND) antibiotic efflux pump	MDR	antibiotic efflux	adeF	Acquired	Environment	Soil	China
GCF_023612335.1	412	NZ_CP069177.1	Chromosome	resistance-nodulation-cell division (RND) antibiotic efflux pump	MDR	antibiotic efflux	adeF	Acquired	Human	Respiratory(CF)	Italy
GCF_016811975.1	654	NZ_CP069198.1	Chromosome	resistance-nodulation-cell division (RND) antibiotic efflux pump	MDR	antibiotic efflux	adeF	Acquired	Human	Blood	France
GCF_028608705.1	439	NZ_CP075780.1	Chromosome	resistance-nodulation-cell division (RND) antibiotic efflux pump	MDR	antibiotic efflux	adeF	Acquired	Human		Switzerland
GCF_028609265.1	274	NZ_CP075813.1	Chromosome	resistance-nodulation-cell division (RND) antibiotic efflux pump	MDR	antibiotic efflux	adeF	Acquired	Human		Belgium
GCF_028609385.1	-	NZ_CP075819.1	Chromosome	resistance-nodulation-cell division (RND) antibiotic efflux pump	MDR	antibiotic efflux	adeF	Acquired	Human		Belgium
GCF_028609525.1	-	NZ_CP075826.1	Chromosome	resistance-nodulation-cell division (RND) antibiotic efflux pump	MDR	antibiotic efflux	adeF	Acquired	Human		Belgium
GCF_028609545.1	155	NZ_CP075827.1	Chromosome	resistance-nodulation-cell division (RND) antibiotic efflux pump	MDR	antibiotic efflux	adeF	Acquired	Human		Belgium
GCF_028609545.1	155	NZ_CP075827.1	Chromosome	resistance-nodulation-cell division (RND) antibiotic efflux pump	MDR	antibiotic efflux	adeF	Acquired	Human		Belgium
GCF_028610005.1	260	NZ_CP075836.1	Chromosome	resistance-nodulation-cell division (RND) antibiotic efflux pump	MDR	antibiotic efflux	adeF	Acquired	Human		Belgium
GCF_028610025.1	260	NZ_CP075838.1	Chromosome	resistance-nodulation-cell division (RND) antibiotic efflux pump	MDR	antibiotic efflux	adeF	Acquired	Human		Belgium
GCF_028610065.1	381	NZ_CP075841.1	Chromosome	resistance-nodulation-cell division (RND) antibiotic efflux pump	MDR	antibiotic efflux	adeF	Acquired	Human		Belgium
GCF_028610145.1	2136	NZ_CP075847.1	Chromosome	resistance-nodulation-cell division (RND) antibiotic efflux pump	MDR	antibiotic efflux	adeF	Acquired	Human		Belgium
GCF_022559565.1	235	NZ_CP081148.1	Chromosome	resistance-nodulation-cell division (RND) antibiotic efflux pump	MDR	antibiotic efflux	adeF	Acquired	Human	Urine	Serbia
GCF_019711215.1	1976	NZ_CP081287.1	Chromosome	resistance-nodulation-cell division (RND) antibiotic efflux pump	MDR	antibiotic efflux	adeF	Acquired	Human		China
GCF_019915445.1	244	NZ_CP082822.1	Chromosome	resistance-nodulation-cell division (RND) antibiotic efflux pump	MDR	antibiotic efflux	adeF	Acquired	Human	Wound	Kazakhstan
GCF_019915465.1	308	NZ_CP082823.1	Chromosome	resistance-nodulation-cell division (RND) antibiotic efflux pump	MDR	antibiotic efflux	adeF	Acquired	Human	Respiratory	Kazakhstan
GCF_021166375.2	2438	NZ_CP089068.2	Chromosome	resistance-nodulation-cell division (RND) antibiotic efflux pump	MDR	antibiotic efflux	adeF	Acquired	Human	Respiratory	USA
GCF_021266605.1	671	NZ_CP089849.1	Chromosome	resistance-nodulation-cell division (RND) antibiotic efflux pump	MDR	antibiotic efflux	adeF	Acquired	Human	Respiratory	China
GCF_022569875.1	252	NZ_CP093013.1	Chromosome	resistance-nodulation-cell division (RND) antibiotic efflux pump	MDR	antibiotic efflux	adeF	Acquired	Environment	Fresh water-related	Germany
GCF_022569935.1	260	NZ_CP093016.1	Chromosome	resistance-nodulation-cell division (RND) antibiotic efflux pump	MDR	antibiotic efflux	adeF	Acquired	Environment	Fresh water-related	Germany
GCF_030121875.1	1976	NZ_CP096929.1	Chromosome	resistance-nodulation-cell division (RND) antibiotic efflux pump	MDR	antibiotic efflux	adeF	Acquired	Human	Respiratory	China
GCF_030121895.1	1976	NZ_CP096932.1	Chromosome	resistance-nodulation-cell division (RND) antibiotic efflux pump	MDR	antibiotic efflux	adeF	Acquired	Human	Respiratory	China
GCF_030121915.1	1976	NZ_CP096934.1	Chromosome	resistance-nodulation-cell division (RND) antibiotic efflux pump	MDR	antibiotic efflux	adeF	Acquired	Human	Respiratory	China
GCF_030121995.1	1976	NZ_CP096937.1	Chromosome	resistance-nodulation-cell division (RND) antibiotic efflux pump	MDR	antibiotic efflux	adeF	Acquired	Human	Urine	China
GCF_030122015.1	1976	NZ_CP096946.1	Chromosome	resistance-nodulation-cell division (RND) antibiotic efflux pump	MDR	antibiotic efflux	adeF	Acquired	Human	Respiratory	China
GCF_030122055.1	1976	NZ_CP096953.1	Chromosome	resistance-nodulation-cell division (RND) antibiotic efflux pump	MDR	antibiotic efflux	adeF	Acquired	Human	Respiratory	China
GCF_030122095.1	1976	NZ_CP096958.1	Chromosome	resistance-nodulation-cell division (RND) antibiotic efflux pump	MDR	antibiotic efflux	adeF	Acquired	Human	Respiratory	China
GCF_026727755.1	2844	NZ_CP097560.1	Chromosome	resistance-nodulation-cell division (RND) antibiotic efflux pump	MDR	antibiotic efflux	adeF	Acquired	Environment	etc	Germany
GCF_024126355.1	549	NZ_CP099797.1	Chromosome	resistance-nodulation-cell division (RND) antibiotic efflux pump	MDR	antibiotic efflux	adeF	Acquired	Human	Wound	Australia
GCF_022213165.2	549	NZ_CP101656.1	Chromosome	resistance-nodulation-cell division (RND) antibiotic efflux pump	MDR	antibiotic efflux	adeF	Acquired	Human	Respiratory	China
GCF_024972855.1	235	NZ_CP101885.1	Chromosome	resistance-nodulation-cell division (RND) antibiotic efflux pump	MDR	antibiotic efflux	adeF	Acquired	Human	Respiratory	Argentina
GCF_025398075.1	179	NZ_CP104584.1	Chromosome	resistance-nodulation-cell division (RND) antibiotic efflux pump	MDR	antibiotic efflux	adeF	Acquired	Human		China
GCF_025398115.1	179	NZ_CP104588.1	Chromosome	resistance-nodulation-cell division (RND) antibiotic efflux pump	MDR	antibiotic efflux	adeF	Acquired	Human		China
GCF_027570535.1	954	NZ_CP106680.1	Chromosome	resistance-nodulation-cell division (RND) antibiotic efflux pump	MDR	antibiotic efflux	adeF	Acquired	Human	Respiratory(CF)	United Kingdom
GCF_027570635.1	155	NZ_CP106744.1	Chromosome	resistance-nodulation-cell division (RND) antibiotic efflux pump	MDR	antibiotic efflux	adeF	Acquired	Human	Respiratory(CF)	United Kingdom
GCF_027570655.1	146	NZ_CP106745.1	Chromosome	resistance-nodulation-cell division (RND) antibiotic efflux pump	MDR	antibiotic efflux	adeF	Acquired	Human	Respiratory(CF)	United Kingdom
GCF_027594685.1	110	NZ_CP106784.1	Chromosome	resistance-nodulation-cell division (RND) antibiotic efflux pump	MDR	antibiotic efflux	adeF	Acquired	Human	Respiratory	China
GCF_025908315.1	2165	NZ_CP109657.1	Chromosome	resistance-nodulation-cell division (RND) antibiotic efflux pump	MDR	antibiotic efflux	adeF	Acquired	Human		Germany
GCF_027570875.1	155	NZ_CP109849.1	Chromosome	resistance-nodulation-cell division (RND) antibiotic efflux pump	MDR	antibiotic efflux	adeF	Acquired	Human	Respiratory(CF)	United Kingdom
GCF_027571175.1	146	NZ_CP110351.1	Chromosome	resistance-nodulation-cell division (RND) antibiotic efflux pump	MDR	antibiotic efflux	adeF	Acquired	Human	Respiratory(CF)	United Kingdom
GCF_027571175.1	146	NZ_CP110351.1	Chromosome	resistance-nodulation-cell division (RND) antibiotic efflux pump	MDR	antibiotic efflux	adeF	Acquired	Human	Respiratory(CF)	United Kingdom
GCF_027571305.1	146	NZ_CP110353.1	Chromosome	resistance-nodulation-cell division (RND) antibiotic efflux pump	MDR	antibiotic efflux	adeF	Acquired	Human	Respiratory(CF)	United Kingdom
GCF_027571305.1	146	NZ_CP110353.1	Chromosome	resistance-nodulation-cell division (RND) antibiotic efflux pump	MDR	antibiotic efflux	adeF	Acquired	Human	Respiratory(CF)	United Kingdom
GCF_028743595.1	252	NZ_CP117974.1	Chromosome	resistance-nodulation-cell division (RND) antibiotic efflux pump	MDR	antibiotic efflux	adeF	Acquired	Human		USA
GCF_029958385.1	2037	NZ_CP124600.1	Chromosome	resistance-nodulation-cell division (RND) antibiotic efflux pump	MDR	antibiotic efflux	adeF	Acquired	Human		Portugal
GCF_029961465.1	1621	NZ_CP124668.1	Chromosome	resistance-nodulation-cell division (RND) antibiotic efflux pump	MDR	antibiotic efflux	adeF	Acquired	Human	wound	USA
GCF_029961505.1	1621	NZ_CP124669.1	Chromosome	resistance-nodulation-cell division (RND) antibiotic efflux pump	MDR	antibiotic efflux	adeF	Acquired	Human	wound	USA
GCF_001374115.1	111	NZ_CTFJ01000078.1	Chromosome	resistance-nodulation-cell division (RND) antibiotic efflux pump	MDR	antibiotic efflux	adeF	Acquired
GCF_001374215.1	316	NZ_CTFK01000048.1	Chromosome	resistance-nodulation-cell division (RND) antibiotic efflux pump	MDR	antibiotic efflux	adeF	Acquired
GCF_001374215.1	316	NZ_CTFK01000051.1	Chromosome	resistance-nodulation-cell division (RND) antibiotic efflux pump	MDR	antibiotic efflux	adeF	Acquired
GCF_001374155.1	1342	NZ_CTFL01000091.1	Chromosome	resistance-nodulation-cell division (RND) antibiotic efflux pump	MDR	antibiotic efflux	adeF	Acquired
GCF_001374235.1	1342	NZ_CTFN01000110.1	Chromosome	resistance-nodulation-cell division (RND) antibiotic efflux pump	MDR	antibiotic efflux	adeF	Acquired
GCF_001374055.1	111	NZ_CUXV01000194.1	Chromosome	resistance-nodulation-cell division (RND) antibiotic efflux pump	MDR	antibiotic efflux	adeF	Acquired
GCF_001374035.1	2730	NZ_CUXX01000111.1	Chromosome	resistance-nodulation-cell division (RND) antibiotic efflux pump	MDR	antibiotic efflux	adeF	Acquired
GCF_001374135.1	2730	NZ_CUXY01000029.1	Chromosome	resistance-nodulation-cell division (RND) antibiotic efflux pump	MDR	antibiotic efflux	adeF	Acquired
GCF_001374255.1	155	NZ_CUYD01000044.1	Chromosome	resistance-nodulation-cell division (RND) antibiotic efflux pump	MDR	antibiotic efflux	adeF	Acquired
GCF_001374315.1	252	NZ_CUYE01000028.1	Chromosome	resistance-nodulation-cell division (RND) antibiotic efflux pump	MDR	antibiotic efflux	adeF	Acquired
GCF_001181085.1	111	NZ_CVVF01000110.1	Chromosome	resistance-nodulation-cell division (RND) antibiotic efflux pump	MDR	antibiotic efflux	adeF	Acquired
GCF_001181325.1	111	NZ_CVWE01000046.1	Chromosome	resistance-nodulation-cell division (RND) antibiotic efflux pump	MDR	antibiotic efflux	adeF	Acquired
GCF_001181325.1	111	NZ_CVWE01000362.1	Chromosome	resistance-nodulation-cell division (RND) antibiotic efflux pump	MDR	antibiotic efflux	adeF	Acquired
GCF_001181305.1	111	NZ_CVWO01000293.1	Chromosome	resistance-nodulation-cell division (RND) antibiotic efflux pump	MDR	antibiotic efflux	adeF	Acquired
GCF_001180425.1	111	NZ_CVWS01000062.1	Chromosome	resistance-nodulation-cell division (RND) antibiotic efflux pump	MDR	antibiotic efflux	adeF	Acquired
GCF_001181405.1	111	NZ_CVWT01000192.1	Chromosome	resistance-nodulation-cell division (RND) antibiotic efflux pump	MDR	antibiotic efflux	adeF	Acquired
GCF_900106215.1	253	NZ_FNLV01000022.1	Chromosome	resistance-nodulation-cell division (RND) antibiotic efflux pump	MDR	antibiotic efflux	adeF	Acquired
GCF_900106195.1	253	NZ_FNLX01000023.1	Chromosome	resistance-nodulation-cell division (RND) antibiotic efflux pump	MDR	antibiotic efflux	adeF	Acquired
GCF_900106235.1	253	NZ_FNMA01000022.1	Chromosome	resistance-nodulation-cell division (RND) antibiotic efflux pump	MDR	antibiotic efflux	adeF	Acquired
GCF_900106265.1	253	NZ_FNME01000022.1	Chromosome	resistance-nodulation-cell division (RND) antibiotic efflux pump	MDR	antibiotic efflux	adeF	Acquired
GCF_900106915.1	253	NZ_FNMS01000023.1	Chromosome	resistance-nodulation-cell division (RND) antibiotic efflux pump	MDR	antibiotic efflux	adeF	Acquired
GCF_900143925.1	291	NZ_FRFT01000083.1	Chromosome	resistance-nodulation-cell division (RND) antibiotic efflux pump	MDR	antibiotic efflux	adeF	Acquired
GCF_900143935.1	671	NZ_FRGA01000028.1	Chromosome	resistance-nodulation-cell division (RND) antibiotic efflux pump	MDR	antibiotic efflux	adeF	Acquired
GCF_900143985.1	671	NZ_FRGE01000208.1	Chromosome	resistance-nodulation-cell division (RND) antibiotic efflux pump	MDR	antibiotic efflux	adeF	Acquired
GCF_900144075.1	671	NZ_FRGN01000018.1	Chromosome	resistance-nodulation-cell division (RND) antibiotic efflux pump	MDR	antibiotic efflux	adeF	Acquired
GCF_900144125.1	671	NZ_FRGX01000124.1	Chromosome	resistance-nodulation-cell division (RND) antibiotic efflux pump	MDR	antibiotic efflux	adeF	Acquired
GCF_900144145.1	671	NZ_FRGY01000154.1	Chromosome	resistance-nodulation-cell division (RND) antibiotic efflux pump	MDR	antibiotic efflux	adeF	Acquired
GCF_900144445.1	381	NZ_FRHU01000089.1	Chromosome	resistance-nodulation-cell division (RND) antibiotic efflux pump	MDR	antibiotic efflux	adeF	Acquired
GCF_900144395.1	381	NZ_FRHV01000153.1	Chromosome	resistance-nodulation-cell division (RND) antibiotic efflux pump	MDR	antibiotic efflux	adeF	Acquired
GCF_900144455.1	381	NZ_FRHX01000072.1	Chromosome	resistance-nodulation-cell division (RND) antibiotic efflux pump	MDR	antibiotic efflux	adeF	Acquired
GCF_900144415.1	381	NZ_FRHZ01000088.1	Chromosome	resistance-nodulation-cell division (RND) antibiotic efflux pump	MDR	antibiotic efflux	adeF	Acquired
GCF_900144505.1	381	NZ_FRIA01000145.1	Chromosome	resistance-nodulation-cell division (RND) antibiotic efflux pump	MDR	antibiotic efflux	adeF	Acquired
GCF_900144465.1	-	NZ_FRIB01000063.1	Chromosome	resistance-nodulation-cell division (RND) antibiotic efflux pump	MDR	antibiotic efflux	adeF	Acquired
GCF_900144475.1	381	NZ_FRIC01000051.1	Chromosome	resistance-nodulation-cell division (RND) antibiotic efflux pump	MDR	antibiotic efflux	adeF	Acquired
GCF_900144485.1	381	NZ_FRID01000002.1	Chromosome	resistance-nodulation-cell division (RND) antibiotic efflux pump	MDR	antibiotic efflux	adeF	Acquired
GCF_900144495.1	381	NZ_FRIE01000082.1	Chromosome	resistance-nodulation-cell division (RND) antibiotic efflux pump	MDR	antibiotic efflux	adeF	Acquired
GCF_900144515.1	381	NZ_FRIF01000013.1	Chromosome	resistance-nodulation-cell division (RND) antibiotic efflux pump	MDR	antibiotic efflux	adeF	Acquired
GCF_900144865.1	-	NZ_FRJV01001294.1	Chromosome	resistance-nodulation-cell division (RND) antibiotic efflux pump	MDR	antibiotic efflux	adeF	Acquired
GCF_900144815.1	-	NZ_FRJW01000846.1	Chromosome	resistance-nodulation-cell division (RND) antibiotic efflux pump	MDR	antibiotic efflux	adeF	Acquired
GCF_900145405.1	235	NZ_FRLU01000066.1	Chromosome	resistance-nodulation-cell division (RND) antibiotic efflux pump	MDR	antibiotic efflux	adeF	Acquired
GCF_900145845.1	179	NZ_FRNI01000017.1	Chromosome	resistance-nodulation-cell division (RND) antibiotic efflux pump	MDR	antibiotic efflux	adeF	Acquired
GCF_900145855.1	179	NZ_FRNJ01000018.1	Chromosome	resistance-nodulation-cell division (RND) antibiotic efflux pump	MDR	antibiotic efflux	adeF	Acquired
GCF_900145865.1	179	NZ_FRNK01000055.1	Chromosome	resistance-nodulation-cell division (RND) antibiotic efflux pump	MDR	antibiotic efflux	adeF	Acquired
GCF_900145875.1	179	NZ_FRNL01000124.1	Chromosome	resistance-nodulation-cell division (RND) antibiotic efflux pump	MDR	antibiotic efflux	adeF	Acquired
GCF_900145885.1	179	NZ_FRNM01000024.1	Chromosome	resistance-nodulation-cell division (RND) antibiotic efflux pump	MDR	antibiotic efflux	adeF	Acquired
GCF_900145895.1	179	NZ_FRNN01000097.1	Chromosome	resistance-nodulation-cell division (RND) antibiotic efflux pump	MDR	antibiotic efflux	adeF	Acquired
GCF_900145905.1	179	NZ_FRNO01000074.1	Chromosome	resistance-nodulation-cell division (RND) antibiotic efflux pump	MDR	antibiotic efflux	adeF	Acquired
GCF_900145915.1	179	NZ_FRNP01000024.1	Chromosome	resistance-nodulation-cell division (RND) antibiotic efflux pump	MDR	antibiotic efflux	adeF	Acquired
GCF_900145925.1	179	NZ_FRNQ01000076.1	Chromosome	resistance-nodulation-cell division (RND) antibiotic efflux pump	MDR	antibiotic efflux	adeF	Acquired
GCF_900145935.1	179	NZ_FRNR01000040.1	Chromosome	resistance-nodulation-cell division (RND) antibiotic efflux pump	MDR	antibiotic efflux	adeF	Acquired
GCF_900145945.1	179	NZ_FRNS01000003.1	Chromosome	resistance-nodulation-cell division (RND) antibiotic efflux pump	MDR	antibiotic efflux	adeF	Acquired
GCF_900145955.1	179	NZ_FRNT01000038.1	Chromosome	resistance-nodulation-cell division (RND) antibiotic efflux pump	MDR	antibiotic efflux	adeF	Acquired
GCF_900145965.1	179	NZ_FRNU01000057.1	Chromosome	resistance-nodulation-cell division (RND) antibiotic efflux pump	MDR	antibiotic efflux	adeF	Acquired
GCF_900146835.1	4150	NZ_FRRD01000011.1	Chromosome	resistance-nodulation-cell division (RND) antibiotic efflux pump	MDR	antibiotic efflux	adeF	Acquired
GCF_900146845.1	4150	NZ_FRRE01000019.1	Chromosome	resistance-nodulation-cell division (RND) antibiotic efflux pump	MDR	antibiotic efflux	adeF	Acquired
GCF_900146855.1	2584	NZ_FRRF01000003.1	Chromosome	resistance-nodulation-cell division (RND) antibiotic efflux pump	MDR	antibiotic efflux	adeF	Acquired
GCF_900146865.1	2584	NZ_FRRH01000005.1	Chromosome	resistance-nodulation-cell division (RND) antibiotic efflux pump	MDR	antibiotic efflux	adeF	Acquired
GCF_900146895.1	2584	NZ_FRRI01000014.1	Chromosome	resistance-nodulation-cell division (RND) antibiotic efflux pump	MDR	antibiotic efflux	adeF	Acquired
GCF_900146905.1	2584	NZ_FRRK01000022.1	Chromosome	resistance-nodulation-cell division (RND) antibiotic efflux pump	MDR	antibiotic efflux	adeF	Acquired
GCF_900146935.1	2584	NZ_FRRO01000011.1	Chromosome	resistance-nodulation-cell division (RND) antibiotic efflux pump	MDR	antibiotic efflux	adeF	Acquired
GCF_900146995.1	313	NZ_FRRS01000027.1	Chromosome	resistance-nodulation-cell division (RND) antibiotic efflux pump	MDR	antibiotic efflux	adeF	Acquired
GCF_900147025.1	2584	NZ_FRRV01000007.1	Chromosome	resistance-nodulation-cell division (RND) antibiotic efflux pump	MDR	antibiotic efflux	adeF	Acquired
GCF_900147005.1	313	NZ_FRRW01000069.1	Chromosome	resistance-nodulation-cell division (RND) antibiotic efflux pump	MDR	antibiotic efflux	adeF	Acquired
GCF_900147035.1	2584	NZ_FRRX01000025.1	Chromosome	resistance-nodulation-cell division (RND) antibiotic efflux pump	MDR	antibiotic efflux	adeF	Acquired
GCF_900147045.1	2584	NZ_FRRY01000024.1	Chromosome	resistance-nodulation-cell division (RND) antibiotic efflux pump	MDR	antibiotic efflux	adeF	Acquired
GCF_900147075.1	252	NZ_FRSA01000076.1	Chromosome	resistance-nodulation-cell division (RND) antibiotic efflux pump	MDR	antibiotic efflux	adeF	Acquired
GCF_900147675.1	671	NZ_FRUJ01000310.1	Chromosome	resistance-nodulation-cell division (RND) antibiotic efflux pump	MDR	antibiotic efflux	adeF	Acquired
GCF_900147825.1	671	NZ_FRVA01000350.1	Chromosome	resistance-nodulation-cell division (RND) antibiotic efflux pump	MDR	antibiotic efflux	adeF	Acquired
GCF_900147865.1	179	NZ_FRVB01000039.1	Chromosome	resistance-nodulation-cell division (RND) antibiotic efflux pump	MDR	antibiotic efflux	adeF	Acquired
GCF_900147875.1	671	NZ_FRVF01000115.1	Chromosome	resistance-nodulation-cell division (RND) antibiotic efflux pump	MDR	antibiotic efflux	adeF	Acquired
GCF_900147925.1	671	NZ_FRVI01000218.1	Chromosome	resistance-nodulation-cell division (RND) antibiotic efflux pump	MDR	antibiotic efflux	adeF	Acquired
GCF_900148245.1	-	NZ_FRWP01000356.1	Chromosome	resistance-nodulation-cell division (RND) antibiotic efflux pump	MDR	antibiotic efflux	adeF	Acquired
GCF_900148325.1	381	NZ_FRWT01000058.1	Chromosome	resistance-nodulation-cell division (RND) antibiotic efflux pump	MDR	antibiotic efflux	adeF	Acquired
GCF_900148305.1	381	NZ_FRWU01000045.1	Chromosome	resistance-nodulation-cell division (RND) antibiotic efflux pump	MDR	antibiotic efflux	adeF	Acquired
GCF_900148255.1	-	NZ_FRWY01000329.1	Chromosome	resistance-nodulation-cell division (RND) antibiotic efflux pump	MDR	antibiotic efflux	adeF	Acquired
GCF_900148255.1	-	NZ_FRWY01000648.1	Chromosome	resistance-nodulation-cell division (RND) antibiotic efflux pump	MDR	antibiotic efflux	adeF	Acquired
GCF_000531435.1	-	NZ_HG530068.1	Chromosome	resistance-nodulation-cell division (RND) antibiotic efflux pump	MDR	antibiotic efflux	adeF	Acquired
GCF_013276295.1	235	NZ_JAABOY010000012.1	Chromosome	resistance-nodulation-cell division (RND) antibiotic efflux pump	MDR	antibiotic efflux	adeF	Acquired	Human	Blood	Italy
GCF_013433595.1	261	NZ_JAALHI010000004.1	Chromosome	resistance-nodulation-cell division (RND) antibiotic efflux pump	MDR	antibiotic efflux	adeF	Acquired	Human
GCF_013435315.1	377	NZ_JAAOHB010000014.1	Chromosome	resistance-nodulation-cell division (RND) antibiotic efflux pump	MDR	antibiotic efflux	adeF	Acquired	Human
GCF_013435425.1	1285	NZ_JAAOHF010000004.1	Chromosome	resistance-nodulation-cell division (RND) antibiotic efflux pump	MDR	antibiotic efflux	adeF	Acquired	Human
GCF_013240425.1	17	NZ_JAATIL010000002.1	Chromosome	resistance-nodulation-cell division (RND) antibiotic efflux pump	MDR	antibiotic efflux	adeF	Acquired	Human	Respiratory	USA
GCF_015317665.1	-	NZ_JABDUQ010000680.1	Chromosome	resistance-nodulation-cell division (RND) antibiotic efflux pump	MDR	antibiotic efflux	adeF	Acquired	Human	Respiratory	Portugal
GCF_015317745.1	-	NZ_JABDUW010000595.1	Chromosome	resistance-nodulation-cell division (RND) antibiotic efflux pump	MDR	antibiotic efflux	adeF	Acquired	Human	Urine	Portugal
GCF_019800085.1	357	NZ_JABFOK010000001.1	Chromosome	resistance-nodulation-cell division (RND) antibiotic efflux pump	MDR	antibiotic efflux	adeF	Acquired	Human		China
GCF_013115475.1	3411	NZ_JABGNP010000014.1	Chromosome	resistance-nodulation-cell division (RND) antibiotic efflux pump	MDR	antibiotic efflux	adeF	Acquired	Human	Respiratory	United Kingdom
GCF_013115625.1	146	NZ_JABGNW010000009.1	Chromosome	resistance-nodulation-cell division (RND) antibiotic efflux pump	MDR	antibiotic efflux	adeF	Acquired	Human	Respiratory	United Kingdom
GCF_013115625.1	146	NZ_JABGNW010000012.1	Chromosome	resistance-nodulation-cell division (RND) antibiotic efflux pump	MDR	antibiotic efflux	adeF	Acquired	Human	Respiratory	United Kingdom
GCF_013115555.1	146	NZ_JABGNX010000009.1	Chromosome	resistance-nodulation-cell division (RND) antibiotic efflux pump	MDR	antibiotic efflux	adeF	Acquired	Human	Respiratory	United Kingdom
GCF_013115555.1	146	NZ_JABGNX010000012.1	Chromosome	resistance-nodulation-cell division (RND) antibiotic efflux pump	MDR	antibiotic efflux	adeF	Acquired	Human	Respiratory	United Kingdom
GCF_013115025.1	146	NZ_JABGNY010000009.1	Chromosome	resistance-nodulation-cell division (RND) antibiotic efflux pump	MDR	antibiotic efflux	adeF	Acquired	Human	Respiratory	United Kingdom
GCF_013115025.1	146	NZ_JABGNY010000012.1	Chromosome	resistance-nodulation-cell division (RND) antibiotic efflux pump	MDR	antibiotic efflux	adeF	Acquired	Human	Respiratory	United Kingdom
GCF_013115615.1	146	NZ_JABGNZ010000008.1	Chromosome	resistance-nodulation-cell division (RND) antibiotic efflux pump	MDR	antibiotic efflux	adeF	Acquired	Human	Respiratory	United Kingdom
GCF_013115615.1	146	NZ_JABGNZ010000011.1	Chromosome	resistance-nodulation-cell division (RND) antibiotic efflux pump	MDR	antibiotic efflux	adeF	Acquired	Human	Respiratory	United Kingdom
GCF_013115595.1	146	NZ_JABGOA010000008.1	Chromosome	resistance-nodulation-cell division (RND) antibiotic efflux pump	MDR	antibiotic efflux	adeF	Acquired	Human	Respiratory	United Kingdom
GCF_013115595.1	146	NZ_JABGOA010000011.1	Chromosome	resistance-nodulation-cell division (RND) antibiotic efflux pump	MDR	antibiotic efflux	adeF	Acquired	Human	Respiratory	United Kingdom
GCF_013115035.1	146	NZ_JABGOB010000008.1	Chromosome	resistance-nodulation-cell division (RND) antibiotic efflux pump	MDR	antibiotic efflux	adeF	Acquired	Human	Respiratory	United Kingdom
GCF_013115035.1	146	NZ_JABGOB010000011.1	Chromosome	resistance-nodulation-cell division (RND) antibiotic efflux pump	MDR	antibiotic efflux	adeF	Acquired	Human	Respiratory	United Kingdom
GCF_013115565.1	146	NZ_JABGOC010000008.1	Chromosome	resistance-nodulation-cell division (RND) antibiotic efflux pump	MDR	antibiotic efflux	adeF	Acquired	Human	Respiratory	United Kingdom
GCF_013115565.1	146	NZ_JABGOC010000011.1	Chromosome	resistance-nodulation-cell division (RND) antibiotic efflux pump	MDR	antibiotic efflux	adeF	Acquired	Human	Respiratory	United Kingdom
GCF_013177065.1	244	NZ_JABLSU010000004.1	Chromosome	resistance-nodulation-cell division (RND) antibiotic efflux pump	MDR	antibiotic efflux	adeF	Acquired	Human	Blood	Taiwan
GCF_013177035.1	244	NZ_JABLSW010000002.1	Chromosome	resistance-nodulation-cell division (RND) antibiotic efflux pump	MDR	antibiotic efflux	adeF	Acquired	Human	Blood	Taiwan
GCF_013178605.1	-	NZ_JABLUB010000009.1	Chromosome	resistance-nodulation-cell division (RND) antibiotic efflux pump	MDR	antibiotic efflux	adeF	Acquired	Human	Blood	Spain
GCF_017169295.1	316	NZ_JABTWU010000069.1	Chromosome	resistance-nodulation-cell division (RND) antibiotic efflux pump	MDR	antibiotic efflux	adeF	Acquired	Human		Kenya
GCF_013328425.1	671	NZ_JABUGK010000002.1	Chromosome	resistance-nodulation-cell division (RND) antibiotic efflux pump	MDR	antibiotic efflux	adeF	Acquired	Human	Burn	France
GCF_013421145.1	381	NZ_JACCIK010000015.1	Chromosome	resistance-nodulation-cell division (RND) antibiotic efflux pump	MDR	antibiotic efflux	adeF	Acquired	Human	Blood	Poland
GCF_013421225.1	360	NZ_JACCIS010000001.1	Chromosome	resistance-nodulation-cell division (RND) antibiotic efflux pump	MDR	antibiotic efflux	adeF	Acquired	Human	wound	Poland
GCF_013620635.1	146	NZ_JACEJA010000050.1	Chromosome	resistance-nodulation-cell division (RND) antibiotic efflux pump	MDR	antibiotic efflux	adeF	Acquired	Human	Respiratory	United Kingdom
GCF_013620635.1	146	NZ_JACEJA010000053.1	Chromosome	resistance-nodulation-cell division (RND) antibiotic efflux pump	MDR	antibiotic efflux	adeF	Acquired	Human	Respiratory	United Kingdom
GCF_013620595.1	146	NZ_JACEJB010000055.1	Chromosome	resistance-nodulation-cell division (RND) antibiotic efflux pump	MDR	antibiotic efflux	adeF	Acquired	Human	Respiratory	United Kingdom
GCF_013620585.1	146	NZ_JACEJC010000048.1	Chromosome	resistance-nodulation-cell division (RND) antibiotic efflux pump	MDR	antibiotic efflux	adeF	Acquired	Human	Respiratory	United Kingdom
GCF_013620585.1	146	NZ_JACEJC010000051.1	Chromosome	resistance-nodulation-cell division (RND) antibiotic efflux pump	MDR	antibiotic efflux	adeF	Acquired	Human	Respiratory	United Kingdom
GCF_013620575.1	146	NZ_JACEJD010000051.1	Chromosome	resistance-nodulation-cell division (RND) antibiotic efflux pump	MDR	antibiotic efflux	adeF	Acquired	Human	Respiratory	United Kingdom
GCF_013620575.1	146	NZ_JACEJD010000054.1	Chromosome	resistance-nodulation-cell division (RND) antibiotic efflux pump	MDR	antibiotic efflux	adeF	Acquired	Human	Respiratory	United Kingdom
GCF_013620565.1	146	NZ_JACEJE010000048.1	Chromosome	resistance-nodulation-cell division (RND) antibiotic efflux pump	MDR	antibiotic efflux	adeF	Acquired	Human	Respiratory	United Kingdom
GCF_013620565.1	146	NZ_JACEJE010000051.1	Chromosome	resistance-nodulation-cell division (RND) antibiotic efflux pump	MDR	antibiotic efflux	adeF	Acquired	Human	Respiratory	United Kingdom
GCF_013620545.1	146	NZ_JACEJF010000049.1	Chromosome	resistance-nodulation-cell division (RND) antibiotic efflux pump	MDR	antibiotic efflux	adeF	Acquired	Human	Respiratory	United Kingdom
GCF_013620545.1	146	NZ_JACEJF010000052.1	Chromosome	resistance-nodulation-cell division (RND) antibiotic efflux pump	MDR	antibiotic efflux	adeF	Acquired	Human	Respiratory	United Kingdom
GCF_013620525.1	146	NZ_JACEJG010000057.1	Chromosome	resistance-nodulation-cell division (RND) antibiotic efflux pump	MDR	antibiotic efflux	adeF	Acquired	Human	Respiratory	United Kingdom
GCF_013620525.1	146	NZ_JACEJG010000060.1	Chromosome	resistance-nodulation-cell division (RND) antibiotic efflux pump	MDR	antibiotic efflux	adeF	Acquired	Human	Respiratory	United Kingdom
GCF_013620465.1	146	NZ_JACEJH010000056.1	Chromosome	resistance-nodulation-cell division (RND) antibiotic efflux pump	MDR	antibiotic efflux	adeF	Acquired	Human	Respiratory	United Kingdom
GCF_013620465.1	146	NZ_JACEJH010000059.1	Chromosome	resistance-nodulation-cell division (RND) antibiotic efflux pump	MDR	antibiotic efflux	adeF	Acquired	Human	Respiratory	United Kingdom
GCF_013620475.1	146	NZ_JACEJI010000053.1	Chromosome	resistance-nodulation-cell division (RND) antibiotic efflux pump	MDR	antibiotic efflux	adeF	Acquired	Human	Respiratory	United Kingdom
GCF_013620475.1	146	NZ_JACEJI010000056.1	Chromosome	resistance-nodulation-cell division (RND) antibiotic efflux pump	MDR	antibiotic efflux	adeF	Acquired	Human	Respiratory	United Kingdom
GCF_013620485.1	146	NZ_JACEJJ010000054.1	Chromosome	resistance-nodulation-cell division (RND) antibiotic efflux pump	MDR	antibiotic efflux	adeF	Acquired	Human	Respiratory	United Kingdom
GCF_013620485.1	146	NZ_JACEJJ010000057.1	Chromosome	resistance-nodulation-cell division (RND) antibiotic efflux pump	MDR	antibiotic efflux	adeF	Acquired	Human	Respiratory	United Kingdom
GCF_013620445.1	146	NZ_JACEJK010000055.1	Chromosome	resistance-nodulation-cell division (RND) antibiotic efflux pump	MDR	antibiotic efflux	adeF	Acquired	Human	Respiratory	United Kingdom
GCF_013620445.1	146	NZ_JACEJK010000058.1	Chromosome	resistance-nodulation-cell division (RND) antibiotic efflux pump	MDR	antibiotic efflux	adeF	Acquired	Human	Respiratory	United Kingdom
GCF_013620415.1	146	NZ_JACEJL010000050.1	Chromosome	resistance-nodulation-cell division (RND) antibiotic efflux pump	MDR	antibiotic efflux	adeF	Acquired	Human	Respiratory	United Kingdom
GCF_013620415.1	146	NZ_JACEJL010000053.1	Chromosome	resistance-nodulation-cell division (RND) antibiotic efflux pump	MDR	antibiotic efflux	adeF	Acquired	Human	Respiratory	United Kingdom
GCF_013620385.1	146	NZ_JACEJM010000048.1	Chromosome	resistance-nodulation-cell division (RND) antibiotic efflux pump	MDR	antibiotic efflux	adeF	Acquired	Human	Respiratory	United Kingdom
GCF_013620385.1	146	NZ_JACEJM010000051.1	Chromosome	resistance-nodulation-cell division (RND) antibiotic efflux pump	MDR	antibiotic efflux	adeF	Acquired	Human	Respiratory	United Kingdom
GCF_013620375.1	146	NZ_JACEJN010000048.1	Chromosome	resistance-nodulation-cell division (RND) antibiotic efflux pump	MDR	antibiotic efflux	adeF	Acquired	Human	Respiratory	United Kingdom
GCF_013620375.1	146	NZ_JACEJN010000051.1	Chromosome	resistance-nodulation-cell division (RND) antibiotic efflux pump	MDR	antibiotic efflux	adeF	Acquired	Human	Respiratory	United Kingdom
GCF_013620365.1	146	NZ_JACEJO010000049.1	Chromosome	resistance-nodulation-cell division (RND) antibiotic efflux pump	MDR	antibiotic efflux	adeF	Acquired	Human	Respiratory	United Kingdom
GCF_013620365.1	146	NZ_JACEJO010000052.1	Chromosome	resistance-nodulation-cell division (RND) antibiotic efflux pump	MDR	antibiotic efflux	adeF	Acquired	Human	Respiratory	United Kingdom
GCF_013620295.1	146	NZ_JACEJP010000058.1	Chromosome	resistance-nodulation-cell division (RND) antibiotic efflux pump	MDR	antibiotic efflux	adeF	Acquired	Human	Respiratory	United Kingdom
GCF_013620295.1	146	NZ_JACEJP010000061.1	Chromosome	resistance-nodulation-cell division (RND) antibiotic efflux pump	MDR	antibiotic efflux	adeF	Acquired	Human	Respiratory	United Kingdom
GCF_013620315.1	146	NZ_JACEJQ010000054.1	Chromosome	resistance-nodulation-cell division (RND) antibiotic efflux pump	MDR	antibiotic efflux	adeF	Acquired	Human	Respiratory	United Kingdom
GCF_013620315.1	146	NZ_JACEJQ010000057.1	Chromosome	resistance-nodulation-cell division (RND) antibiotic efflux pump	MDR	antibiotic efflux	adeF	Acquired	Human	Respiratory	United Kingdom
GCF_013620325.1	146	NZ_JACEJR010000049.1	Chromosome	resistance-nodulation-cell division (RND) antibiotic efflux pump	MDR	antibiotic efflux	adeF	Acquired	Human	Respiratory	United Kingdom
GCF_013620325.1	146	NZ_JACEJR010000052.1	Chromosome	resistance-nodulation-cell division (RND) antibiotic efflux pump	MDR	antibiotic efflux	adeF	Acquired	Human	Respiratory	United Kingdom
GCF_013620285.1	146	NZ_JACEJS010000048.1	Chromosome	resistance-nodulation-cell division (RND) antibiotic efflux pump	MDR	antibiotic efflux	adeF	Acquired	Human	Respiratory	United Kingdom
GCF_013620285.1	146	NZ_JACEJS010000051.1	Chromosome	resistance-nodulation-cell division (RND) antibiotic efflux pump	MDR	antibiotic efflux	adeF	Acquired	Human	Respiratory	United Kingdom
GCF_013620265.1	146	NZ_JACEJT010000057.1	Chromosome	resistance-nodulation-cell division (RND) antibiotic efflux pump	MDR	antibiotic efflux	adeF	Acquired	Human	Respiratory	United Kingdom
GCF_013620265.1	146	NZ_JACEJT010000060.1	Chromosome	resistance-nodulation-cell division (RND) antibiotic efflux pump	MDR	antibiotic efflux	adeF	Acquired	Human	Respiratory	United Kingdom
GCF_013620215.1	146	NZ_JACEJU010000048.1	Chromosome	resistance-nodulation-cell division (RND) antibiotic efflux pump	MDR	antibiotic efflux	adeF	Acquired	Human	Respiratory	United Kingdom
GCF_013620215.1	146	NZ_JACEJU010000051.1	Chromosome	resistance-nodulation-cell division (RND) antibiotic efflux pump	MDR	antibiotic efflux	adeF	Acquired	Human	Respiratory	United Kingdom
GCF_013620205.1	146	NZ_JACEJV010000053.1	Chromosome	resistance-nodulation-cell division (RND) antibiotic efflux pump	MDR	antibiotic efflux	adeF	Acquired	Human	Respiratory	United Kingdom
GCF_013620205.1	146	NZ_JACEJV010000056.1	Chromosome	resistance-nodulation-cell division (RND) antibiotic efflux pump	MDR	antibiotic efflux	adeF	Acquired	Human	Respiratory	United Kingdom
GCF_013620245.1	146	NZ_JACEJW010000056.1	Chromosome	resistance-nodulation-cell division (RND) antibiotic efflux pump	MDR	antibiotic efflux	adeF	Acquired	Human	Respiratory	United Kingdom
GCF_013620245.1	146	NZ_JACEJW010000059.1	Chromosome	resistance-nodulation-cell division (RND) antibiotic efflux pump	MDR	antibiotic efflux	adeF	Acquired	Human	Respiratory	United Kingdom
GCF_013620185.1	146	NZ_JACEJX010000048.1	Chromosome	resistance-nodulation-cell division (RND) antibiotic efflux pump	MDR	antibiotic efflux	adeF	Acquired	Human	Respiratory	United Kingdom
GCF_013620185.1	146	NZ_JACEJX010000051.1	Chromosome	resistance-nodulation-cell division (RND) antibiotic efflux pump	MDR	antibiotic efflux	adeF	Acquired	Human	Respiratory	United Kingdom
GCF_013620155.1	146	NZ_JACEJY010000045.1	Chromosome	resistance-nodulation-cell division (RND) antibiotic efflux pump	MDR	antibiotic efflux	adeF	Acquired	Human	Respiratory	United Kingdom
GCF_013620155.1	146	NZ_JACEJY010000048.1	Chromosome	resistance-nodulation-cell division (RND) antibiotic efflux pump	MDR	antibiotic efflux	adeF	Acquired	Human	Respiratory	United Kingdom
GCF_013620125.1	146	NZ_JACEJZ010000053.1	Chromosome	resistance-nodulation-cell division (RND) antibiotic efflux pump	MDR	antibiotic efflux	adeF	Acquired	Human	Respiratory	United Kingdom
GCF_013620125.1	146	NZ_JACEJZ010000056.1	Chromosome	resistance-nodulation-cell division (RND) antibiotic efflux pump	MDR	antibiotic efflux	adeF	Acquired	Human	Respiratory	United Kingdom
GCF_013620105.1	146	NZ_JACEKA010000046.1	Chromosome	resistance-nodulation-cell division (RND) antibiotic efflux pump	MDR	antibiotic efflux	adeF	Acquired	Human	Respiratory	United Kingdom
GCF_013620105.1	146	NZ_JACEKA010000049.1	Chromosome	resistance-nodulation-cell division (RND) antibiotic efflux pump	MDR	antibiotic efflux	adeF	Acquired	Human	Respiratory	United Kingdom
GCF_013620075.1	146	NZ_JACEKB010000071.1	Chromosome	resistance-nodulation-cell division (RND) antibiotic efflux pump	MDR	antibiotic efflux	adeF	Acquired	Human	Respiratory	United Kingdom
GCF_013620075.1	146	NZ_JACEKB010000074.1	Chromosome	resistance-nodulation-cell division (RND) antibiotic efflux pump	MDR	antibiotic efflux	adeF	Acquired	Human	Respiratory	United Kingdom
GCF_013620115.1	-	NZ_JACEKC010000051.1	Chromosome	resistance-nodulation-cell division (RND) antibiotic efflux pump	MDR	antibiotic efflux	adeF	Acquired	Human	Respiratory	United Kingdom
GCF_013620115.1	-	NZ_JACEKC010000054.1	Chromosome	resistance-nodulation-cell division (RND) antibiotic efflux pump	MDR	antibiotic efflux	adeF	Acquired	Human	Respiratory	United Kingdom
GCF_013620065.1	-	NZ_JACEKD010000054.1	Chromosome	resistance-nodulation-cell division (RND) antibiotic efflux pump	MDR	antibiotic efflux	adeF	Acquired	Human	Respiratory	United Kingdom
GCF_013620065.1	-	NZ_JACEKD010000057.1	Chromosome	resistance-nodulation-cell division (RND) antibiotic efflux pump	MDR	antibiotic efflux	adeF	Acquired	Human	Respiratory	United Kingdom
GCF_013620005.1	146	NZ_JACEKE010000050.1	Chromosome	resistance-nodulation-cell division (RND) antibiotic efflux pump	MDR	antibiotic efflux	adeF	Acquired	Human	Respiratory	United Kingdom
GCF_013620005.1	146	NZ_JACEKE010000053.1	Chromosome	resistance-nodulation-cell division (RND) antibiotic efflux pump	MDR	antibiotic efflux	adeF	Acquired	Human	Respiratory	United Kingdom
GCF_013619985.1	146	NZ_JACEKF010000050.1	Chromosome	resistance-nodulation-cell division (RND) antibiotic efflux pump	MDR	antibiotic efflux	adeF	Acquired	Human	Respiratory	United Kingdom
GCF_013619985.1	146	NZ_JACEKF010000053.1	Chromosome	resistance-nodulation-cell division (RND) antibiotic efflux pump	MDR	antibiotic efflux	adeF	Acquired	Human	Respiratory	United Kingdom
GCF_013620045.1	146	NZ_JACEKG010000045.1	Chromosome	resistance-nodulation-cell division (RND) antibiotic efflux pump	MDR	antibiotic efflux	adeF	Acquired	Human	Respiratory	United Kingdom
GCF_013620045.1	146	NZ_JACEKG010000048.1	Chromosome	resistance-nodulation-cell division (RND) antibiotic efflux pump	MDR	antibiotic efflux	adeF	Acquired	Human	Respiratory	United Kingdom
GCF_013619995.1	146	NZ_JACEKH010000043.1	Chromosome	resistance-nodulation-cell division (RND) antibiotic efflux pump	MDR	antibiotic efflux	adeF	Acquired	Human	Respiratory	United Kingdom
GCF_013619995.1	146	NZ_JACEKH010000046.1	Chromosome	resistance-nodulation-cell division (RND) antibiotic efflux pump	MDR	antibiotic efflux	adeF	Acquired	Human	Respiratory	United Kingdom
GCF_013619915.1	146	NZ_JACEKI010000034.1	Chromosome	resistance-nodulation-cell division (RND) antibiotic efflux pump	MDR	antibiotic efflux	adeF	Acquired	Human	Respiratory	United Kingdom
GCF_013619915.1	146	NZ_JACEKI010000037.1	Chromosome	resistance-nodulation-cell division (RND) antibiotic efflux pump	MDR	antibiotic efflux	adeF	Acquired	Human	Respiratory	United Kingdom
GCF_013619895.1	146	NZ_JACEKJ010000053.1	Chromosome	resistance-nodulation-cell division (RND) antibiotic efflux pump	MDR	antibiotic efflux	adeF	Acquired	Human	Respiratory	United Kingdom
GCF_013619895.1	146	NZ_JACEKJ010000056.1	Chromosome	resistance-nodulation-cell division (RND) antibiotic efflux pump	MDR	antibiotic efflux	adeF	Acquired	Human	Respiratory	United Kingdom
GCF_013619955.1	146	NZ_JACEKK010000049.1	Chromosome	resistance-nodulation-cell division (RND) antibiotic efflux pump	MDR	antibiotic efflux	adeF	Acquired	Human	Respiratory	United Kingdom
GCF_013619955.1	146	NZ_JACEKK010000052.1	Chromosome	resistance-nodulation-cell division (RND) antibiotic efflux pump	MDR	antibiotic efflux	adeF	Acquired	Human	Respiratory	United Kingdom
GCF_013619945.1	146	NZ_JACEKL010000052.1	Chromosome	resistance-nodulation-cell division (RND) antibiotic efflux pump	MDR	antibiotic efflux	adeF	Acquired	Human	Respiratory	United Kingdom
GCF_013619945.1	146	NZ_JACEKL010000055.1	Chromosome	resistance-nodulation-cell division (RND) antibiotic efflux pump	MDR	antibiotic efflux	adeF	Acquired	Human	Respiratory	United Kingdom
GCF_013619865.1	146	NZ_JACEKM010000076.1	Chromosome	resistance-nodulation-cell division (RND) antibiotic efflux pump	MDR	antibiotic efflux	adeF	Acquired	Human
GCF_013619865.1	146	NZ_JACEKM010000079.1	Chromosome	resistance-nodulation-cell division (RND) antibiotic efflux pump	MDR	antibiotic efflux	adeF	Acquired	Human
GCF_013619885.1	146	NZ_JACEKN010000069.1	Chromosome	resistance-nodulation-cell division (RND) antibiotic efflux pump	MDR	antibiotic efflux	adeF	Acquired	Human	Respiratory	United Kingdom
GCF_013619885.1	146	NZ_JACEKN010000070.1	Chromosome	resistance-nodulation-cell division (RND) antibiotic efflux pump	MDR	antibiotic efflux	adeF	Acquired	Human	Respiratory	United Kingdom
GCF_013619805.1	146	NZ_JACEKO010000059.1	Chromosome	resistance-nodulation-cell division (RND) antibiotic efflux pump	MDR	antibiotic efflux	adeF	Acquired	Human	Respiratory	United Kingdom
GCF_013619805.1	146	NZ_JACEKO010000061.1	Chromosome	resistance-nodulation-cell division (RND) antibiotic efflux pump	MDR	antibiotic efflux	adeF	Acquired	Human	Respiratory	United Kingdom
GCF_013619825.1	146	NZ_JACEKP010000020.1	Chromosome	resistance-nodulation-cell division (RND) antibiotic efflux pump	MDR	antibiotic efflux	adeF	Acquired	Human		United Kingdom
GCF_013619765.1	146	NZ_JACEKQ010000019.1	Chromosome	resistance-nodulation-cell division (RND) antibiotic efflux pump	MDR	antibiotic efflux	adeF	Acquired	Human		United Kingdom
GCF_013619835.1	146	NZ_JACEKR010000020.1	Chromosome	resistance-nodulation-cell division (RND) antibiotic efflux pump	MDR	antibiotic efflux	adeF	Acquired	Human		United Kingdom
GCF_013619775.1	146	NZ_JACEKS010000022.1	Chromosome	resistance-nodulation-cell division (RND) antibiotic efflux pump	MDR	antibiotic efflux	adeF	Acquired	Human		United Kingdom
GCF_013619705.1	-	NZ_JACEKT010000023.1	Chromosome	resistance-nodulation-cell division (RND) antibiotic efflux pump	MDR	antibiotic efflux	adeF	Acquired	Human		United Kingdom
GCF_013619715.1	146	NZ_JACEKU010000016.1	Chromosome	resistance-nodulation-cell division (RND) antibiotic efflux pump	MDR	antibiotic efflux	adeF	Acquired	Human		United Kingdom
GCF_013619685.1	146	NZ_JACEKV010000013.1	Chromosome	resistance-nodulation-cell division (RND) antibiotic efflux pump	MDR	antibiotic efflux	adeF	Acquired	Human		United Kingdom
GCF_013619665.1	146	NZ_JACEKW010000017.1	Chromosome	resistance-nodulation-cell division (RND) antibiotic efflux pump	MDR	antibiotic efflux	adeF	Acquired	Human		United Kingdom
GCF_013619585.1	146	NZ_JACEKX010000023.1	Chromosome	resistance-nodulation-cell division (RND) antibiotic efflux pump	MDR	antibiotic efflux	adeF	Acquired	Human		United Kingdom
GCF_013619695.1	146	NZ_JACEKY010000019.1	Chromosome	resistance-nodulation-cell division (RND) antibiotic efflux pump	MDR	antibiotic efflux	adeF	Acquired	Human		United Kingdom
GCF_013619635.1	146	NZ_JACEKZ010000023.1	Chromosome	resistance-nodulation-cell division (RND) antibiotic efflux pump	MDR	antibiotic efflux	adeF	Acquired	Human		United Kingdom
GCF_013619595.1	146	NZ_JACELA010000020.1	Chromosome	resistance-nodulation-cell division (RND) antibiotic efflux pump	MDR	antibiotic efflux	adeF	Acquired	Human		United Kingdom
GCF_013619595.1	146	NZ_JACELA010000021.1	Chromosome	resistance-nodulation-cell division (RND) antibiotic efflux pump	MDR	antibiotic efflux	adeF	Acquired	Human		United Kingdom
GCF_013619565.1	146	NZ_JACELB010000021.1	Chromosome	resistance-nodulation-cell division (RND) antibiotic efflux pump	MDR	antibiotic efflux	adeF	Acquired	Human		United Kingdom
GCF_013619565.1	146	NZ_JACELB010000023.1	Chromosome	resistance-nodulation-cell division (RND) antibiotic efflux pump	MDR	antibiotic efflux	adeF	Acquired	Human		United Kingdom
GCF_013619575.1	146	NZ_JACELC010000012.1	Chromosome	resistance-nodulation-cell division (RND) antibiotic efflux pump	MDR	antibiotic efflux	adeF	Acquired	Human		United Kingdom
GCF_013619545.1	146	NZ_JACELD010000021.1	Chromosome	resistance-nodulation-cell division (RND) antibiotic efflux pump	MDR	antibiotic efflux	adeF	Acquired	Human		United Kingdom
GCF_013619545.1	146	NZ_JACELD010000023.1	Chromosome	resistance-nodulation-cell division (RND) antibiotic efflux pump	MDR	antibiotic efflux	adeF	Acquired	Human		United Kingdom
GCF_013619515.1	-	NZ_JACELE010000020.1	Chromosome	resistance-nodulation-cell division (RND) antibiotic efflux pump	MDR	antibiotic efflux	adeF	Acquired	Human		United Kingdom
GCF_013619505.1	146	NZ_JACELF010000019.1	Chromosome	resistance-nodulation-cell division (RND) antibiotic efflux pump	MDR	antibiotic efflux	adeF	Acquired	Human		United Kingdom
GCF_013619465.1	146	NZ_JACELG010000071.1	Chromosome	resistance-nodulation-cell division (RND) antibiotic efflux pump	MDR	antibiotic efflux	adeF	Acquired	Human	Respiratory	United Kingdom
GCF_013619465.1	146	NZ_JACELG010000073.1	Chromosome	resistance-nodulation-cell division (RND) antibiotic efflux pump	MDR	antibiotic efflux	adeF	Acquired	Human	Respiratory	United Kingdom
GCF_013619475.1	-	NZ_JACELH010000052.1	Chromosome	resistance-nodulation-cell division (RND) antibiotic efflux pump	MDR	antibiotic efflux	adeF	Acquired	Human	Respiratory	United Kingdom
GCF_013619475.1	-	NZ_JACELH010000055.1	Chromosome	resistance-nodulation-cell division (RND) antibiotic efflux pump	MDR	antibiotic efflux	adeF	Acquired	Human	Respiratory	United Kingdom
GCF_013619435.1	146	NZ_JACELI010000044.1	Chromosome	resistance-nodulation-cell division (RND) antibiotic efflux pump	MDR	antibiotic efflux	adeF	Acquired	Animal	cat	United Kingdom
GCF_013619435.1	146	NZ_JACELI010000047.1	Chromosome	resistance-nodulation-cell division (RND) antibiotic efflux pump	MDR	antibiotic efflux	adeF	Acquired	Animal	cat	United Kingdom
GCF_013619425.1	146	NZ_JACELJ010000054.1	Chromosome	resistance-nodulation-cell division (RND) antibiotic efflux pump	MDR	antibiotic efflux	adeF	Acquired	Human	Respiratory	United Kingdom
GCF_013619405.1	146	NZ_JACELK010000042.1	Chromosome	resistance-nodulation-cell division (RND) antibiotic efflux pump	MDR	antibiotic efflux	adeF	Acquired	Human	Respiratory	United Kingdom
GCF_013619405.1	146	NZ_JACELK010000045.1	Chromosome	resistance-nodulation-cell division (RND) antibiotic efflux pump	MDR	antibiotic efflux	adeF	Acquired	Human	Respiratory	United Kingdom
GCF_013619375.1	146	NZ_JACELL010000050.1	Chromosome	resistance-nodulation-cell division (RND) antibiotic efflux pump	MDR	antibiotic efflux	adeF	Acquired	Human	Respiratory	United Kingdom
GCF_013619365.1	146	NZ_JACELM010000048.1	Chromosome	resistance-nodulation-cell division (RND) antibiotic efflux pump	MDR	antibiotic efflux	adeF	Acquired	Human	Respiratory	United Kingdom
GCF_013619305.1	146	NZ_JACELN010000056.1	Chromosome	resistance-nodulation-cell division (RND) antibiotic efflux pump	MDR	antibiotic efflux	adeF	Acquired	Human	Respiratory	United Kingdom
GCF_013619305.1	146	NZ_JACELN010000059.1	Chromosome	resistance-nodulation-cell division (RND) antibiotic efflux pump	MDR	antibiotic efflux	adeF	Acquired	Human	Respiratory	United Kingdom
GCF_013619315.1	146	NZ_JACELO010000054.1	Chromosome	resistance-nodulation-cell division (RND) antibiotic efflux pump	MDR	antibiotic efflux	adeF	Acquired	Human	Respiratory	United Kingdom
GCF_013619315.1	146	NZ_JACELO010000057.1	Chromosome	resistance-nodulation-cell division (RND) antibiotic efflux pump	MDR	antibiotic efflux	adeF	Acquired	Human	Respiratory	United Kingdom
GCF_013619285.1	-	NZ_JACELP010000046.1	Chromosome	resistance-nodulation-cell division (RND) antibiotic efflux pump	MDR	antibiotic efflux	adeF	Acquired	Human	Respiratory	United Kingdom
GCF_013619285.1	-	NZ_JACELP010000049.1	Chromosome	resistance-nodulation-cell division (RND) antibiotic efflux pump	MDR	antibiotic efflux	adeF	Acquired	Human	Respiratory	United Kingdom
GCF_013619325.1	146	NZ_JACELQ010000052.1	Chromosome	resistance-nodulation-cell division (RND) antibiotic efflux pump	MDR	antibiotic efflux	adeF	Acquired	Human	Respiratory	United Kingdom
GCF_013619325.1	146	NZ_JACELQ010000055.1	Chromosome	resistance-nodulation-cell division (RND) antibiotic efflux pump	MDR	antibiotic efflux	adeF	Acquired	Human	Respiratory	United Kingdom
GCF_013619265.1	146	NZ_JACELR010000044.1	Chromosome	resistance-nodulation-cell division (RND) antibiotic efflux pump	MDR	antibiotic efflux	adeF	Acquired	Human	Respiratory	United Kingdom
GCF_013619265.1	146	NZ_JACELR010000047.1	Chromosome	resistance-nodulation-cell division (RND) antibiotic efflux pump	MDR	antibiotic efflux	adeF	Acquired	Human	Respiratory	United Kingdom
GCF_013619245.1	146	NZ_JACELS010000043.1	Chromosome	resistance-nodulation-cell division (RND) antibiotic efflux pump	MDR	antibiotic efflux	adeF	Acquired	Human	Respiratory	United Kingdom
GCF_013619245.1	146	NZ_JACELS010000046.1	Chromosome	resistance-nodulation-cell division (RND) antibiotic efflux pump	MDR	antibiotic efflux	adeF	Acquired	Human	Respiratory	United Kingdom
GCF_013625705.1	146	NZ_JACELU010000043.1	Chromosome	resistance-nodulation-cell division (RND) antibiotic efflux pump	MDR	antibiotic efflux	adeF	Acquired	Human	Respiratory	United Kingdom
GCF_013625705.1	146	NZ_JACELU010000045.1	Chromosome	resistance-nodulation-cell division (RND) antibiotic efflux pump	MDR	antibiotic efflux	adeF	Acquired	Human	Respiratory	United Kingdom
GCF_013625685.1	146	NZ_JACELV010000051.1	Chromosome	resistance-nodulation-cell division (RND) antibiotic efflux pump	MDR	antibiotic efflux	adeF	Acquired	Human	Respiratory	United Kingdom
GCF_013625685.1	146	NZ_JACELV010000054.1	Chromosome	resistance-nodulation-cell division (RND) antibiotic efflux pump	MDR	antibiotic efflux	adeF	Acquired	Human	Respiratory	United Kingdom
GCF_013625675.1	146	NZ_JACELW010000049.1	Chromosome	resistance-nodulation-cell division (RND) antibiotic efflux pump	MDR	antibiotic efflux	adeF	Acquired	Human	Respiratory	United Kingdom
GCF_013625675.1	146	NZ_JACELW010000052.1	Chromosome	resistance-nodulation-cell division (RND) antibiotic efflux pump	MDR	antibiotic efflux	adeF	Acquired	Human	Respiratory	United Kingdom
GCF_013625655.1	146	NZ_JACELX010000051.1	Chromosome	resistance-nodulation-cell division (RND) antibiotic efflux pump	MDR	antibiotic efflux	adeF	Acquired	Human	Respiratory	United Kingdom
GCF_013625615.1	146	NZ_JACELY010000042.1	Chromosome	resistance-nodulation-cell division (RND) antibiotic efflux pump	MDR	antibiotic efflux	adeF	Acquired	Human	Respiratory	United Kingdom
GCF_013625615.1	146	NZ_JACELY010000045.1	Chromosome	resistance-nodulation-cell division (RND) antibiotic efflux pump	MDR	antibiotic efflux	adeF	Acquired	Human	Respiratory	United Kingdom
GCF_013625585.1	-	NZ_JACELZ010000052.1	Chromosome	resistance-nodulation-cell division (RND) antibiotic efflux pump	MDR	antibiotic efflux	adeF	Acquired	Human	Respiratory	United Kingdom
GCF_013625585.1	-	NZ_JACELZ010000055.1	Chromosome	resistance-nodulation-cell division (RND) antibiotic efflux pump	MDR	antibiotic efflux	adeF	Acquired	Human	Respiratory	United Kingdom
GCF_013625625.1	146	NZ_JACEMA010000036.1	Chromosome	resistance-nodulation-cell division (RND) antibiotic efflux pump	MDR	antibiotic efflux	adeF	Acquired	Human	Respiratory	United Kingdom
GCF_013625625.1	146	NZ_JACEMA010000039.1	Chromosome	resistance-nodulation-cell division (RND) antibiotic efflux pump	MDR	antibiotic efflux	adeF	Acquired	Human	Respiratory	United Kingdom
GCF_013625545.1	-	NZ_JACEMB010000055.1	Chromosome	resistance-nodulation-cell division (RND) antibiotic efflux pump	MDR	antibiotic efflux	adeF	Acquired	Human	Respiratory	United Kingdom
GCF_013625545.1	-	NZ_JACEMB010000055.1	Chromosome	resistance-nodulation-cell division (RND) antibiotic efflux pump	MDR	antibiotic efflux	adeF	Acquired	Human	Respiratory	United Kingdom
GCF_013625495.1	146	NZ_JACEMC010000053.1	Chromosome	resistance-nodulation-cell division (RND) antibiotic efflux pump	MDR	antibiotic efflux	adeF	Acquired	Human		United Kingdom
GCF_013625495.1	146	NZ_JACEMC010000056.1	Chromosome	resistance-nodulation-cell division (RND) antibiotic efflux pump	MDR	antibiotic efflux	adeF	Acquired	Human		United Kingdom
GCF_013625525.1	-	NZ_JACEMD010000049.1	Chromosome	resistance-nodulation-cell division (RND) antibiotic efflux pump	MDR	antibiotic efflux	adeF	Acquired	Human	Respiratory	United Kingdom
GCF_013625525.1	-	NZ_JACEMD010000052.1	Chromosome	resistance-nodulation-cell division (RND) antibiotic efflux pump	MDR	antibiotic efflux	adeF	Acquired	Human	Respiratory	United Kingdom
GCF_013625485.1	146	NZ_JACEME010000057.1	Chromosome	resistance-nodulation-cell division (RND) antibiotic efflux pump	MDR	antibiotic efflux	adeF	Acquired	Human		United Kingdom
GCF_013625485.1	146	NZ_JACEME010000060.1	Chromosome	resistance-nodulation-cell division (RND) antibiotic efflux pump	MDR	antibiotic efflux	adeF	Acquired	Human		United Kingdom
GCF_013619225.1	146	NZ_JACEMF010000046.1	Chromosome	resistance-nodulation-cell division (RND) antibiotic efflux pump	MDR	antibiotic efflux	adeF	Acquired	Human	Respiratory	United Kingdom
GCF_013619225.1	146	NZ_JACEMF010000049.1	Chromosome	resistance-nodulation-cell division (RND) antibiotic efflux pump	MDR	antibiotic efflux	adeF	Acquired	Human	Respiratory	United Kingdom
GCF_013619195.1	146	NZ_JACEMG010000035.1	Chromosome	resistance-nodulation-cell division (RND) antibiotic efflux pump	MDR	antibiotic efflux	adeF	Acquired	Human		United Kingdom
GCF_013619195.1	146	NZ_JACEMG010000038.1	Chromosome	resistance-nodulation-cell division (RND) antibiotic efflux pump	MDR	antibiotic efflux	adeF	Acquired	Human		United Kingdom
GCF_013619185.1	146	NZ_JACEMH010000055.1	Chromosome	resistance-nodulation-cell division (RND) antibiotic efflux pump	MDR	antibiotic efflux	adeF	Acquired	Human	Respiratory	United Kingdom
GCF_013619185.1	146	NZ_JACEMH010000058.1	Chromosome	resistance-nodulation-cell division (RND) antibiotic efflux pump	MDR	antibiotic efflux	adeF	Acquired	Human	Respiratory	United Kingdom
GCF_013625475.1	146	NZ_JACEMI010000053.1	Chromosome	resistance-nodulation-cell division (RND) antibiotic efflux pump	MDR	antibiotic efflux	adeF	Acquired	Human	Respiratory	United Kingdom
GCF_013625475.1	146	NZ_JACEMI010000056.1	Chromosome	resistance-nodulation-cell division (RND) antibiotic efflux pump	MDR	antibiotic efflux	adeF	Acquired	Human	Respiratory	United Kingdom
GCF_013625455.1	146	NZ_JACEMJ010000051.1	Chromosome	resistance-nodulation-cell division (RND) antibiotic efflux pump	MDR	antibiotic efflux	adeF	Acquired	Human	Respiratory	United Kingdom
GCF_013625455.1	146	NZ_JACEMJ010000054.1	Chromosome	resistance-nodulation-cell division (RND) antibiotic efflux pump	MDR	antibiotic efflux	adeF	Acquired	Human	Respiratory	United Kingdom
GCF_013625395.1	146	NZ_JACEMK010000052.1	Chromosome	resistance-nodulation-cell division (RND) antibiotic efflux pump	MDR	antibiotic efflux	adeF	Acquired	Human	Respiratory	United Kingdom
GCF_013625395.1	146	NZ_JACEMK010000055.1	Chromosome	resistance-nodulation-cell division (RND) antibiotic efflux pump	MDR	antibiotic efflux	adeF	Acquired	Human	Respiratory	United Kingdom
GCF_013625355.1	146	NZ_JACEML010000037.1	Chromosome	resistance-nodulation-cell division (RND) antibiotic efflux pump	MDR	antibiotic efflux	adeF	Acquired	Human	Respiratory	United Kingdom
GCF_013625355.1	146	NZ_JACEML010000040.1	Chromosome	resistance-nodulation-cell division (RND) antibiotic efflux pump	MDR	antibiotic efflux	adeF	Acquired	Human	Respiratory	United Kingdom
GCF_013625335.1	146	NZ_JACEMM010000055.1	Chromosome	resistance-nodulation-cell division (RND) antibiotic efflux pump	MDR	antibiotic efflux	adeF	Acquired	Human	Respiratory	United Kingdom
GCF_013625335.1	146	NZ_JACEMM010000058.1	Chromosome	resistance-nodulation-cell division (RND) antibiotic efflux pump	MDR	antibiotic efflux	adeF	Acquired	Human	Respiratory	United Kingdom
GCF_014235305.1	319	NZ_JACJGU010000001.1	Chromosome	resistance-nodulation-cell division (RND) antibiotic efflux pump	MDR	antibiotic efflux	adeF	Acquired	Human	Respiratory	USA
GCF_014489185.1	620	NZ_JACTAF010000053.1	Chromosome	resistance-nodulation-cell division (RND) antibiotic efflux pump	MDR	antibiotic efflux	adeF	Acquired	Human		Brazil
GCF_017693755.1	773	NZ_JACWGX010000003.1	Chromosome	resistance-nodulation-cell division (RND) antibiotic efflux pump	MDR	antibiotic efflux	adeF	Acquired	Human	Urine	Lebanon
GCF_017693745.1	773	NZ_JACWGZ010000003.1	Chromosome	resistance-nodulation-cell division (RND) antibiotic efflux pump	MDR	antibiotic efflux	adeF	Acquired	Human	Urine	Lebanon
GCF_017694055.1	308	NZ_JACWHH010000005.1	Chromosome	resistance-nodulation-cell division (RND) antibiotic efflux pump	MDR	antibiotic efflux	adeF	Acquired	Human	Respiratory	Lebanon
GCF_026126485.1	235	NZ_JACYDO010000011.1	Chromosome	resistance-nodulation-cell division (RND) antibiotic efflux pump	MDR	antibiotic efflux	adeF	Acquired	Human		USA
GCF_026126985.1	2211	NZ_JACYEN010000158.1	Chromosome	resistance-nodulation-cell division (RND) antibiotic efflux pump	MDR	antibiotic efflux	adeF	Acquired	Human		USA
GCF_026127045.1	2211	NZ_JACYEP010000246.1	Chromosome	resistance-nodulation-cell division (RND) antibiotic efflux pump	MDR	antibiotic efflux	adeF	Acquired	Human		USA
GCF_026127105.1	2211	NZ_JACYET010000167.1	Chromosome	resistance-nodulation-cell division (RND) antibiotic efflux pump	MDR	antibiotic efflux	adeF	Acquired	Human		USA
GCF_016792065.1	446	NZ_JADDUI010000018.1	Chromosome	resistance-nodulation-cell division (RND) antibiotic efflux pump	MDR	antibiotic efflux	adeF	Acquired	Human	Ear	United Kingdom
GCF_019911545.1	606	NZ_JADHIQ010000010.1	Chromosome	resistance-nodulation-cell division (RND) antibiotic efflux pump	MDR	antibiotic efflux	adeF	Acquired	Human		China
GCF_015732795.1	1978	NZ_JADSLO010000010.1	Chromosome	resistance-nodulation-cell division (RND) antibiotic efflux pump	MDR	antibiotic efflux	adeF	Acquired	Human	Respiratory	USA
GCF_015733055.1	2922	NZ_JADSLX010000011.1	Chromosome	resistance-nodulation-cell division (RND) antibiotic efflux pump	MDR	antibiotic efflux	adeF	Acquired	Human	Blood	USA
GCF_015733525.1	2211	NZ_JADSMN010000001.1	Chromosome	resistance-nodulation-cell division (RND) antibiotic efflux pump	MDR	antibiotic efflux	adeF	Acquired	Human	Respiratory	USA
GCF_015733875.1	1978	NZ_JADSMY010000002.1	Chromosome	resistance-nodulation-cell division (RND) antibiotic efflux pump	MDR	antibiotic efflux	adeF	Acquired	Human	Respiratory	USA
GCF_015734025.1	709	NZ_JADSNC010000007.1	Chromosome	resistance-nodulation-cell division (RND) antibiotic efflux pump	MDR	antibiotic efflux	adeF	Acquired	Human	Urine	USA
GCF_015735345.1	-	NZ_JADSNW010000018.1	Chromosome	resistance-nodulation-cell division (RND) antibiotic efflux pump	MDR	antibiotic efflux	adeF	Acquired	Human	Urine	USA
GCF_015736045.1	186	NZ_JADSOF010000006.1	Chromosome	resistance-nodulation-cell division (RND) antibiotic efflux pump	MDR	antibiotic efflux	adeF	Acquired	Human	wound	USA
GCF_015736165.1	412	NZ_JADSOH010000008.1	Chromosome	resistance-nodulation-cell division (RND) antibiotic efflux pump	MDR	antibiotic efflux	adeF	Acquired	Human	Urine	USA
GCF_015737515.1	198	NZ_JADSPS010000002.1	Chromosome	resistance-nodulation-cell division (RND) antibiotic efflux pump	MDR	antibiotic efflux	adeF	Acquired	Human	Urine	USA
GCF_015737605.1	253	NZ_JADSPU010000007.1	Chromosome	resistance-nodulation-cell division (RND) antibiotic efflux pump	MDR	antibiotic efflux	adeF	Acquired	Human	Respiratory	USA
GCF_015737785.1	487	NZ_JADSQE010000008.1	Chromosome	resistance-nodulation-cell division (RND) antibiotic efflux pump	MDR	antibiotic efflux	adeF	Acquired	Human	Blood	USA
GCF_015737815.1	313	NZ_JADSQG010000011.1	Chromosome	resistance-nodulation-cell division (RND) antibiotic efflux pump	MDR	antibiotic efflux	adeF	Acquired	Human	Urine	USA
GCF_015737885.1	17	NZ_JADSQI010000001.1	Chromosome	resistance-nodulation-cell division (RND) antibiotic efflux pump	MDR	antibiotic efflux	adeF	Acquired	Human	Respiratory	USA
GCF_015738105.1	348	NZ_JADSQV010000002.1	Chromosome	resistance-nodulation-cell division (RND) antibiotic efflux pump	MDR	antibiotic efflux	adeF	Acquired	Human	Urine	USA
GCF_015738385.1	2211	NZ_JADSRG010000001.1	Chromosome	resistance-nodulation-cell division (RND) antibiotic efflux pump	MDR	antibiotic efflux	adeF	Acquired	Human	Respiratory	USA
GCF_015738385.1	2211	NZ_JADSRG010000002.1	Chromosome	resistance-nodulation-cell division (RND) antibiotic efflux pump	MDR	antibiotic efflux	adeF	Acquired	Human	Respiratory	USA
GCF_015738535.1	357	NZ_JADSRN010000042.1	Chromosome	resistance-nodulation-cell division (RND) antibiotic efflux pump	MDR	antibiotic efflux	adeF	Acquired	Human	Urine	USA
GCF_015738835.1	2824	NZ_JADSSC010000001.1	Chromosome	resistance-nodulation-cell division (RND) antibiotic efflux pump	MDR	antibiotic efflux	adeF	Acquired	Human	Respiratory	USA
GCF_015738835.1	2824	NZ_JADSSC010000010.1	Chromosome	resistance-nodulation-cell division (RND) antibiotic efflux pump	MDR	antibiotic efflux	adeF	Acquired	Human	Respiratory	USA
GCF_015733465.1	252	NZ_JADSUX010000016.1	Chromosome	resistance-nodulation-cell division (RND) antibiotic efflux pump	MDR	antibiotic efflux	adeF	Acquired	Human	Respiratory	USA
GCF_015734145.1	1978	NZ_JADSVN010000012.1	Chromosome	resistance-nodulation-cell division (RND) antibiotic efflux pump	MDR	antibiotic efflux	adeF	Acquired	Human	Respiratory	USA
GCF_015734995.1	487	NZ_JADSWS010000023.1	Chromosome	resistance-nodulation-cell division (RND) antibiotic efflux pump	MDR	antibiotic efflux	adeF	Acquired	Human	Urine	USA
GCF_015735225.1	17	NZ_JADSXA010000128.1	Chromosome	resistance-nodulation-cell division (RND) antibiotic efflux pump	MDR	antibiotic efflux	adeF	Acquired	Human	Urine	USA
GCF_015736895.1	198	NZ_JADSZE010000007.1	Chromosome	resistance-nodulation-cell division (RND) antibiotic efflux pump	MDR	antibiotic efflux	adeF	Acquired	Human	Urine	USA
GCF_018551515.1	357	NZ_JAFFPD010000014.1	Chromosome	resistance-nodulation-cell division (RND) antibiotic efflux pump	MDR	antibiotic efflux	adeF	Acquired	Human	Respiratory	Lebanon
GCF_018442265.1	111	NZ_JAFHWH010000064.1	Chromosome	resistance-nodulation-cell division (RND) antibiotic efflux pump	MDR	antibiotic efflux	adeF	Acquired	Human	Respiratory	Germany
GCF_018442265.1	111	NZ_JAFHWH010000147.1	Chromosome	resistance-nodulation-cell division (RND) antibiotic efflux pump	MDR	antibiotic efflux	adeF	Acquired	Human	Respiratory	Germany
GCF_018441885.1	792	NZ_JAFHXB010000027.1	Chromosome	resistance-nodulation-cell division (RND) antibiotic efflux pump	MDR	antibiotic efflux	adeF	Acquired	Human	Urine	Germany
GCF_022807585.1	2100	NZ_JAFLHI010000173.1	Chromosome	resistance-nodulation-cell division (RND) antibiotic efflux pump	MDR	antibiotic efflux	adeF	Acquired	Human	Respiratory(CF)	USA
GCF_019991065.1	155	NZ_JAFMZD010000009.1	Chromosome	resistance-nodulation-cell division (RND) antibiotic efflux pump	MDR	antibiotic efflux	adeF	Acquired	Human	Respiratory	China
[truncated: 459,363+ more rows]

## Sheet: Table S7
Table S7. Eluciation of acquired ARGs based on ARG copy number per genome
Representative ARG	Total ARG hit	Copy number per geonome	Intrinsic/acquired ARGs
MexB	10382	1.06221	Intrinsic
MuxC	10343	1.05822	Intrinsic
mexN	10261	1.04983	Intrinsic
MuxA	10170	1.04052	Intrinsic
MuxB	10144	1.03786	Intrinsic
OprN	10122	1.0356	Intrinsic
MexI	10037	1.02691	Intrinsic
MexH	10023	1.02548	Intrinsic
MexA	10010	1.02415	Intrinsic
mexQ	10007	1.02384	Intrinsic
MexK	9992	1.0223	Intrinsic
OprM	9951	1.01811	Intrinsic
arnA	9950	1.01801	Intrinsic
TriC	9942	1.01719	Intrinsic
MexJ	9892	1.01207	Intrinsic
MexW	9891	1.01197	Intrinsic
MexC	9873	1.01013	Intrinsic
PmpM	9869	1.00972	Intrinsic
MexF	9859	1.0087	Intrinsic
opmE	9855	1.00829	Intrinsic
OpmH	9836	1.00634	Intrinsic
bcr-1	9832	1.00593	Intrinsic
TriB	9831	1.00583	Intrinsic
OXA-50	9830	1.00573	Intrinsic
MexD	9829	1.00563	Intrinsic
OprJ	9814	1.00409	Intrinsic
OpmB	9800	1.00266	Intrinsic
OpmD	9800	1.00266	Intrinsic
TriA	9800	1.00266	Intrinsic
MexV	9799	1.00256	Intrinsic
MexE	9798	1.00246	Intrinsic
PDC-1	9791	1.00174	Intrinsic
APH(3')-IIb	9788	1.00143	Intrinsic
Pseudomonas aeruginosa emrE	9773	0.999898	Intrinsic
YajC	9770	0.999591	Intrinsic
vanW gene in vanG cluster	9762	0.998772	Intrinsic
mexM	9758	0.998363	Intrinsic
mexP	9749	0.997442	Intrinsic
mexY	9733	0.995805	Intrinsic
FosA	9719	0.994373	Intrinsic
MexG	9677	0.990076	Intrinsic
Pseudomonas aeruginosa catB7	9618	0.984039	Intrinsic
ArnT	9573	0.979435	Intrinsic
vanH gene in vanB cluster	8552	0.874974	Intrinsic
sul1	3832	0.392061	Acquired
OXA-570	3756	0.384285	Acquired
qacED1	1663	0.170145	Acquired
adeF	1588	0.162472	Acquired
vanT gene in vanG cluster	1466	0.14999	Acquired
AAC(6')-Ib	1435	0.146818	Acquired
tet(A)	742	0.0759157	Acquired
APH(6)-Id	655	0.0670145	Acquired
ANT(3'')-IIa	629	0.0643544	Acquired
floR	626	0.0640475	Acquired
APH(3'')-Ib	612	0.0626151	Acquired
VIM-1	563	0.0576018	Acquired
ANT(2'')-Ia	529	0.0541232	Acquired
OXA-7	525	0.0537139	Acquired
cmlA1	373	0.0381625	Acquired
KPC-2	370	0.0378555	Acquired
QnrVC1	338	0.0345815	Acquired
OXA-2	324	0.0331492	Acquired
AAC(6')-Il	267	0.0273174	Acquired
GES-1	260	0.0266012	Acquired
aadA2	254	0.0259873	Acquired
ERP-1	235	0.0240434	Acquired
OXA-1	210	0.0214856	Acquired
APH(3')-VIa	207	0.0211786	Acquired
arr-2	184	0.0188255	Acquired
CARB-1	182	0.0186208	Acquired
aphA15	163	0.0166769	Acquired
qacE	150	0.0153468	Acquired
cmx	143	0.0146307	Acquired
dfrB5	142	0.0145283	Acquired
NDM-1	142	0.0145283	Acquired
qacL	137	0.0140168	Acquired
VEB-1	136	0.0139145	Acquired
AAC(3)-Id	133	0.0136075	Acquired
IMP-1	127	0.0129937	Acquired
mexX	127	0.0129937	Acquired
APH(3')-Ia	123	0.0125844	Acquired
AAC(3)-Ia	121	0.0123798	Acquired
catB3	121	0.0123798	Acquired
AAC(6')-Ib8	118	0.0120728	Acquired
TEM-1	117	0.0119705	Acquired
msrE	105	0.0107428	Acquired
tet(C)	98	0.0100266	Acquired
AAC(3)-IIa	97	0.00992429	Acquired
rmtB	90	0.0092081	Acquired
rmtF	88	0.00900348	Acquired
PER-1	85	0.00869654	Acquired
ANT(4')-IIb	83	0.00849192	Acquired
qacJ	83	0.00849192	Acquired
AAC(6')-IIa	81	0.00828729	Acquired
mphE	81	0.00828729	Acquired
aadA7	80	0.00818498	Acquired
BLMT	70	0.00716186	Acquired
BRP(MBL)	68	0.00695723	Acquired
sul2	66	0.00675261	Acquired
dfrA5	64	0.00654798	Acquired
dfrB2	63	0.00644567	Acquired
AAC(3)-Ic	57	0.0058318	Acquired
AAC(6')-Ib7	57	0.0058318	Acquired
aadA13	57	0.0058318	Acquired
APH(3')-IIa	54	0.00552486	Acquired
OXA-9	53	0.00542255	Acquired
AAC(6')-29a	52	0.00532024	Acquired
cmlB	50	0.00511561	Acquired
OprA	50	0.00511561	Acquired
msrF	48	0.00491099	Acquired
PDC-33	48	0.00491099	Acquired
APH(6)-Ic	44	0.00450174	Acquired
FosA8	43	0.00439943	Acquired
rmtD	43	0.00439943	Acquired
aadA4	41	0.0041948	Acquired
IMP-2	38	0.00388787	Acquired
SPM-1	37	0.00378555	Acquired
AAC(6')-31	36	0.00368324	Acquired
IMP-5	36	0.00368324	Acquired
PME-1	34	0.00347862	Acquired
aadA10	33	0.0033763	Acquired
dfrA1	31	0.00317168	Acquired
OXA-5	31	0.00317168	Acquired
IMP-9	30	0.00306937	Acquired
dfrA10	28	0.00286474	Acquired
IMP-14	28	0.00286474	Acquired
PAC-1	28	0.00286474	Acquired
vanH gene in vanA cluster	28	0.00286474	Acquired
EreA	27	0.00276243	Acquired
qacG	27	0.00276243	Acquired
SHV-1	27	0.00276243	Acquired
AAC(6')-IIc	26	0.00266012	Acquired
armA	26	0.00266012	Acquired
dfr22	26	0.00266012	Acquired
Erm(38)	25	0.00255781	Acquired
Mrx	25	0.00255781	Acquired
AFM-1	24	0.00245549	Acquired
mphA	24	0.00245549	Acquired
catB10	22	0.00225087	Acquired
AAC(3)-Ib	21	0.00214856	Acquired
CTX-M-8	21	0.00214856	Acquired
dfrA27	21	0.00214856	Acquired
APH(3')-Ib	19	0.00194393	Acquired
cmlB1	19	0.00194393	Acquired
LCR-1	18	0.00184162	Acquired
dfrB1	17	0.00173931	Acquired
DIM-1	17	0.00173931	Acquired
lnuF	16	0.001637	Acquired
tet(G)	16	0.001637	Acquired
CTX-M-4	15	0.00153468	Acquired
KBL-1	15	0.00153468	Acquired
otr(B)	15	0.00153468	Acquired
AAC(3)-IVa	14	0.00143237	Acquired
CTX-M-1	14	0.00143237	Acquired
DfrB9	14	0.00143237	Acquired
IND-6	14	0.00143237	Acquired
VIM-3	14	0.00143237	Acquired
AAC(6')-I30	13	0.00133006	Acquired
OXA-46	13	0.00133006	Acquired
Staphylococcus aureus mupA conferring resistance to mupirocin	13	0.00133006	Acquired
APH(4)-Ia	12	0.00122775	Acquired
arr-4	11	0.00112543	Acquired
catB8	11	0.00112543	Acquired
OXA-23	11	0.00112543	Acquired
arr-8	10	0.00102312	Acquired
catB11	10	0.00102312	Acquired
catI	10	0.00102312	Acquired
adeB	9	0.00092081	Acquired
ARL-1	9	0.00092081	Acquired
dfrA7	9	0.00092081	Acquired
QnrB1	9	0.00092081	Acquired
SGM-2	9	0.00092081	Acquired
aadA16	8	0.000818498	Acquired
dfrA13	8	0.000818498	Acquired
RSD2-1	8	0.000818498	Acquired
SCO-1	8	0.000818498	Acquired
vanS gene in vanB cluster	8	0.000818498	Acquired
AAC(6')-Iaf	7	0.000716186	Acquired
dfrA12	7	0.000716186	Acquired
tet(X4)	7	0.000716186	Acquired
acrB	6	0.000613874	Acquired
acrD	6	0.000613874	Acquired
ADC-1	6	0.000613874	Acquired
carA	6	0.000613874	Acquired
CARB-4	6	0.000613874	Acquired
FosC2	6	0.000613874	Acquired
vanT gene in vanC cluster	6	0.000613874	Acquired
AAC(6')-30/AAC(6')-Ib' bifunctional protein	5	0.000511561	Acquired
Acinetobacter baumannii AbaQ	5	0.000511561	Acquired
AcrF	5	0.000511561	Acquired
adeJ	5	0.000511561	Acquired
adeK	5	0.000511561	Acquired
mdtH	5	0.000511561	Acquired
msbA	5	0.000511561	Acquired
OXA-229	5	0.000511561	Acquired
QepA1	5	0.000511561	Acquired
QnrA1	5	0.000511561	Acquired
QnrD2	5	0.000511561	Acquired
QnrVC4	5	0.000511561	Acquired
SIM-1	5	0.000511561	Acquired
tet(O)	5	0.000511561	Acquired
Trimethoprim-resistant dihydrofolate reductase DfrA42	5	0.000511561	Acquired
vanL	5	0.000511561	Acquired
aad(6)	4	0.000409249	Acquired
abcA	4	0.000409249	Acquired
Acinetobacter baumannii AbaF	4	0.000409249	Acquired
adeA	4	0.000409249	Acquired
ANT(4')-Ia	4	0.000409249	Acquired
arr-7	4	0.000409249	Acquired
BEL-1	4	0.000409249	Acquired
catB2	4	0.000409249	Acquired
eptB	4	0.000409249	Acquired
ErmC	4	0.000409249	Acquired
FAR-1	4	0.000409249	Acquired
GPC-1	4	0.000409249	Acquired
Listeria monocytogenes mprF	4	0.000409249	Acquired
OXA-198	4	0.000409249	Acquired
OXA-64	4	0.000409249	Acquired
patB	4	0.000409249	Acquired
PAU-1	4	0.000409249	Acquired
PC1 beta-lactamase (blaZ)	4	0.000409249	Acquired
QnrS1	4	0.000409249	Acquired
Staphylococcus aureus mupB conferring resistance to mupirocin	4	0.000409249	Acquired
vgbB	4	0.000409249	Acquired
AAC(3)-IIIb	3	0.000306937	Acquired
aadA9	3	0.000306937	Acquired
abeM	3	0.000306937	Acquired
adeC	3	0.000306937	Acquired
adeI	3	0.000306937	Acquired
almG	3	0.000306937	Acquired
arlR	3	0.000306937	Acquired
bacA	3	0.000306937	Acquired
BcIII	3	0.000306937	Acquired
BKC-1	3	0.000306937	Acquired
BUT-1	3	0.000306937	Acquired
catIII	3	0.000306937	Acquired
cmeB	3	0.000306937	Acquired
CTX-M-13	3	0.000306937	Acquired
dfrA6	3	0.000306937	Acquired
Escherichia coli ampC beta-lactamase	3	0.000306937	Acquired
mdtC	3	0.000306937	Acquired
mdtO	3	0.000306937	Acquired
mphF	3	0.000306937	Acquired
msrA	3	0.000306937	Acquired
myrA	3	0.000306937	Acquired
OXA-114a	3	0.000306937	Acquired
pgpB	3	0.000306937	Acquired
smeE	3	0.000306937	Acquired
SPS-1	3	0.000306937	Acquired
tet(44)	3	0.000306937	Acquired
tet(K)	3	0.000306937	Acquired
tet(Y)	3	0.000306937	Acquired
vanR gene in vanI cluster	3	0.000306937	Acquired
vanY gene in vanM cluster	3	0.000306937	Acquired
AAC(2')-IIa	2	0.000204625	Acquired
AAC(3)-IIIa	2	0.000204625	Acquired
AAC(6')-Ia	2	0.000204625	Acquired
AAC(6')-Iad	2	0.000204625	Acquired
Acinetobacter baumannii AmvA	2	0.000204625	Acquired
AcrE	2	0.000204625	Acquired
adeH	2	0.000204625	Acquired
AIM-1	2	0.000204625	Acquired
blaS1	2	0.000204625	Acquired
catII	2	0.000204625	Acquired
cepA	2	0.000204625	Acquired
CepS	2	0.000204625	Acquired
cmlv	2	0.000204625	Acquired
CMY-2	2	0.000204625	Acquired
dfrA15b	2	0.000204625	Acquired
DfrA37	2	0.000204625	Acquired
dfrC	2	0.000204625	Acquired
emrB	2	0.000204625	Acquired
emrY	2	0.000204625	Acquired
ErmB	2	0.000204625	Acquired
Escherichia coli mdfA	2	0.000204625	Acquired
fexA	2	0.000204625	Acquired
FIM-1	2	0.000204625	Acquired
HMB-1	2	0.000204625	Acquired
lmrC	2	0.000204625	Acquired
lnuA	2	0.000204625	Acquired
LpsB	2	0.000204625	Acquired
MCR-5.1	2	0.000204625	Acquired
MCR-9.1	2	0.000204625	Acquired
mdeA	2	0.000204625	Acquired
mdtA	2	0.000204625	Acquired
mdtF	2	0.000204625	Acquired
mdtP	2	0.000204625	Acquired
msr(G)	2	0.000204625	Acquired
nimG	2	0.000204625	Acquired
oqxB	2	0.000204625	Acquired
OXA-266	2	0.000204625	Acquired
SAT-2	2	0.000204625	Acquired
SGM-5	2	0.000204625	Acquired
smeD	2	0.000204625	Acquired
Staphylococcus aureus FosB	2	0.000204625	Acquired
TaeA	2	0.000204625	Acquired
tet(53)	2	0.000204625	Acquired
tet(L)	2	0.000204625	Acquired
tet(U)	2	0.000204625	Acquired
vanY gene in vanA cluster	2	0.000204625	Acquired
AAC(3)-Ib/AAC(6')-Ib3 bifunctional protein	1	0.000102312	Acquired
AAC(3)-IIIc	1	0.000102312	Acquired
AAC(3)-VIa	1	0.000102312	Acquired
AAC(3)-VIIa	1	0.000102312	Acquired
AAC(6')-32	1	0.000102312	Acquired
AAC(6')-I-48	1	0.000102312	Acquired
AAC(6')-Iai	1	0.000102312	Acquired
AAC(6')-Ie-APH(2'')-Ia bifunctional protein	1	0.000102312	Acquired
AAC(6')-Ih	1	0.000102312	Acquired
AAC(6')-IIb	1	0.000102312	Acquired
AAC(6')-Im	1	0.000102312	Acquired
abeS	1	0.000102312	Acquired
ACC-3	1	0.000102312	Acquired
AcrS	1	0.000102312	Acquired
ADC-8	1	0.000102312	Acquired
adeG	1	0.000102312	Acquired
adeL	1	0.000102312	Acquired
amrB	1	0.000102312	Acquired
APH(2'')-IIa	1	0.000102312	Acquired
APH(3'')-Ic	1	0.000102312	Acquired
APH(3')-IIIa	1	0.000102312	Acquired
APH(4)-Ib	1	0.000102312	Acquired
APH(9)-Ib	1	0.000102312	Acquired
blt	1	0.000102312	Acquired
CARB-5	1	0.000102312	Acquired
catA8	1	0.000102312	Acquired
catB9	1	0.000102312	Acquired
ceoB	1	0.000102312	Acquired
chrB	1	0.000102312	Acquired
CMY-1	1	0.000102312	Acquired
CRH-1	1	0.000102312	Acquired
DES-1	1	0.000102312	Acquired
dfrA23	1	0.000102312	Acquired
dfrA35	1	0.000102312	Acquired
DfrA39	1	0.000102312	Acquired
dfrA8	1	0.000102312	Acquired
dfrG	1	0.000102312	Acquired
dfrI	1	0.000102312	Acquired
ECV-1	1	0.000102312	Acquired
efrA	1	0.000102312	Acquired
efrB	1	0.000102312	Acquired
emrA	1	0.000102312	Acquired
emrK	1	0.000102312	Acquired
eptA	1	0.000102312	Acquired
Erm(42)	1	0.000102312	Acquired
ErmA	1	0.000102312	Acquired
Erm(51)	1	0.000102312	Acquired
Escherichia coli acrA	1	0.000102312	Acquired
facT	1	0.000102312	Acquired
FomA	1	0.000102312	Acquired
FLC-1	1	0.000102312	Acquired
GIM-1	1	0.000102312	Acquired
GOB-1	1	0.000102312	Acquired
IMP-11	1	0.000102312	Acquired
IMP-12	1	0.000102312	Acquired
IMP-75	1	0.000102312	Acquired
LEN-1	1	0.000102312	Acquired
LpeA	1	0.000102312	Acquired
LptD	1	0.000102312	Acquired
lsaE	1	0.000102312	Acquired
MCR-6.1	1	0.000102312	Acquired
mdsB	1	0.000102312	Acquired
mdtE	1	0.000102312	Acquired
mdtN	1	0.000102312	Acquired
mepA	1	0.000102312	Acquired
mphC	1	0.000102312	Acquired
mphL	1	0.000102312	Acquired
mtrD	1	0.000102312	Acquired
MYO-1	1	0.000102312	Acquired
nimD	1	0.000102312	Acquired
norC	1	0.000102312	Acquired
oleB	1	0.000102312	Acquired
optrA	1	0.000102312	Acquired
ORN-1	1	0.000102312	Acquired
OXA-236	1	0.000102312	Acquired
OXA-243	1	0.000102312	Acquired
OXA-25	1	0.000102312	Acquired
OXA-296	1	0.000102312	Acquired
OXA-213	1	0.000102312	Acquired
OXA-732	1	0.000102312	Acquired
OXA-22	1	0.000102312	Acquired
OXA-926	1	0.000102312	Acquired
PEDO-1	1	0.000102312	Acquired
PmrF	1	0.000102312	Acquired
PRC-1	1	0.000102312	Acquired
RCP-1	1	0.000102312	Acquired
rmtE	1	0.000102312	Acquired
rmtG	1	0.000102312	Acquired
rosB	1	0.000102312	Acquired
RSA2-1	1	0.000102312	Acquired
SAT-4	1	0.000102312	Acquired
smeA	1	0.000102312	Acquired
smeB	1	0.000102312	Acquired
smeC	1	0.000102312	Acquired
smeF	1	0.000102312	Acquired
SPR-1	1	0.000102312	Acquired
SSA	1	0.000102312	Acquired
STA-1	1	0.000102312	Acquired
Staphylococcus aureus LmrS	1	0.000102312	Acquired
Staphylococcus aureus norA	1	0.000102312	Acquired
Staphylococcus intermedius chloramphenicol acetyltransferase	1	0.000102312	Acquired
tet(39)	1	0.000102312	Acquired
tet(45)	1	0.000102312	Acquired
tet(B)	1	0.000102312	Acquired
tet(D)	1	0.000102312	Acquired
tet(E)	1	0.000102312	Acquired
tet(M)	1	0.000102312	Acquired
tet(O/W/32/O)	1	0.000102312	Acquired
tet(S)	1	0.000102312	Acquired
tet(W)	1	0.000102312	Acquired
tetR	1	0.000102312	Acquired
erm(32)	1	0.000102312	Acquired
tva(A)	1	0.000102312	Acquired
ugd	1	0.000102312	Acquired
vanA	1	0.000102312	Acquired
vanR gene in vanA cluster	1	0.000102312	Acquired
vanS gene in vanA cluster	1	0.000102312	Acquired
vanW gene in vanI cluster	1	0.000102312	Acquired
vanY gene in vanB cluster	1	0.000102312	Acquired
vatA	1	0.000102312	Acquired
VatI	1	0.000102312	Acquired
vgaALC	1	0.000102312	Acquired
Vibrio cholerae varG	1	0.000102312	Acquired
VIM-7	1	0.000102312	Acquired
vmlR	1	0.000102312	Acquired
YojI	1	0.000102312	Acquired
